# Supplementary material for: Ras-ERK-ETS inhibition alleviates neuronal mitochondrial dysfunction by reprogramming mitochondrial retrograde signaling
Source: PLoS Genet. 2018 Jul 30;14(7):e1007567. doi: 10.1371/journal.pgen.1007567 (PMC6085068; doi:10.1371/journal.pgen.1007567)
Supplement: S3 Table — (XLSX) [file pgen.1007567.s011.xlsx]

## Sheet: Sheet1
Gene name	Gene symbol	GO Molecular function
Heat shock gene 67Bc	Hsp67Bc	Unknown function
Phosphoglucose isomerase	Pgi	phosphogluconate dehydrogenase (decarboxylating) activity(GO:0004616);
		glucose-6-phosphate isomerase activity(GO:0004347)
sloppy paired 1	slp1	transcription factor activity, RNA polymerase II distal enhancer sequence-specific binding(GO:0003705);
		transcription factor activity, sequence-specific DNA binding(GO:0003700);
		enhancer sequence-specific DNA binding(GO:0001158);
		DNA binding, bending(GO:0008301);
		double-stranded DNA binding(GO:0003690);
		transcription factor binding(GO:0008134)
5-hydroxytryptamine (serotonin) receptor 1A	5-HT1A	G-protein coupled serotonin receptor activity(GO:0004993);
		Gi/o-coupled serotonin receptor activity(GO:0001586);
		G-protein coupled amine receptor activity(GO:0008227)
Wnt oncogene analog 5	Wnt5	receptor binding(GO:0005102);
		frizzled-2 binding(GO:0005110)
branchless	bnl	fibroblast growth factor receptor binding(GO:0005104);
		growth factor activity(GO:0008083)
Dual-specificity tyrosine phosphorylation-regulated kinase 2	Dyrk2	protein kinase activity(GO:0004672);
		protein serine/threonine kinase activity(GO:0004674);
		ATP binding(GO:0005524);
		transferase activity(GO:0016740)
Adenylate kinase 1	Adk1	adenylate kinase activity(GO:0004017);
		ATP binding(GO:0005524);
		uridylate kinase activity(GO:0009041)
lethal (1) G0289	(1)G0289	Unknown function
phtf	phtf	protein dimerization activity(GO:0046983);
		transcription factor activity, sequence-specific DNA binding(GO:0003700)
CG2124	CG2124	poly(A) RNA binding(GO:0044822)
Amun	Amun	Unknown function
CG4004	CG4004	Unknown function
CG5599	CG5599	dihydrolipoamide branched chain acyltransferase activity(GO:0004147)
Forkhead box K	FoxK	transcription factor activity, sequence-specific DNA binding(GO:0003700);
		sequence-specific DNA binding(GO:0043565);
		magnesium ion binding(GO:0000287);
		transcription factor binding(GO:0008134);
		double-stranded DNA binding(GO:0003690);
		transcription factor activity, RNA polymerase II distal enhancer sequence-specific binding(GO:0003705);
		DNA binding, bending(GO:0008301)
capability receptor	CapaR	G-protein coupled receptor activity(GO:0004930);
		neuropeptide receptor activity(GO:0008188);
		neuromedin U receptor activity(GO:0001607)
CG18549	CG18549	Unknown function
distal antenna-related	danr	DNA binding(GO:0003677);
		protein binding(GO:0005515);
		transcription factor activity, sequence-specific DNA binding(GO:0003700)
CG6330	CG6330	uridine phosphorylase activity(GO:0004850)
Keren	Km	epidermal growth factor receptor binding(GO:0005154);
		growth factor activity(GO:0008083)
defective proboscis extension response 8	dpr8	Unknown function
X11Lβ	X11Lβ	beta-amyloid binding(GO:0001540)
Reticulon-like1	Rtnl1	Unknown function
tropomodulin	tmod	tropomyosin binding(GO:0005523);actin binding(GO:0003779)
Phosphoglycerate kinase	Pgk	phosphoglycerate kinase activity(GO:0004618);
		ATP binding(GO:0005524)
