# Supplementary material for: Ras-ERK-ETS inhibition alleviates neuronal mitochondrial dysfunction by reprogramming mitochondrial retrograde signaling
Source: PLoS Genet. 2018 Jul 30;14(7):e1007567. doi: 10.1371/journal.pgen.1007567 (PMC6085068; doi:10.1371/journal.pgen.1007567)
Supplement: S4 Table — (XLSX) [file pgen.1007567.s012.xlsx]

## Sheet: Sheet1
Gene name	Gene symbol	GO Molecular Function
aop (anterior open)	aop (Yan)	transcription factor activity, sequence-specific DNA binding(GO:0003700);
		protein binding(GO:0005515);
		transcription factor activity, RNA polymerase II distal enhancer sequence-specific binding(GO:0003705);
		sequence-specific DNA binding(GO:0043565);
		protein domain specific binding(GO:0019904)
Metastasis associated 1-like	MTA1-like	chromatin binding(GO:0003682);
		zinc ion binding(GO:0008270);
		transcription factor activity, sequence-specific DNA binding(GO:0003700);
		sequence-specific DNA binding(GO:0043565)
Inhibitor of growth family, member 3	Ing3	zinc ion binding(GO:0008270)
Chromatin accessibility complex 14kD	Chrac-14	protein heterodimerization activity(GO:0046982);
		protein binding(GO:0005515);
		nucleosome-dependent ATPase activity(GO:0070615);
		histone acetyltransferase activity(GO:0004402)
Ino80	Ino80	helicase activity(GO:0004386);
		ATP binding(GO:0005524);
		regulatory region DNA binding(GO:0000975);
		DNA binding(GO:0003677);
		DNA helicase activity(GO:0003678);
		ATPase activity(GO:0016887)
