# Supplementary material for: Ras-ERK-ETS inhibition alleviates neuronal mitochondrial dysfunction by reprogramming mitochondrial retrograde signaling
Source: PLoS Genet. 2018 Jul 30;14(7):e1007567. doi: 10.1371/journal.pgen.1007567 (PMC6085068; doi:10.1371/journal.pgen.1007567)
Supplement: S5 Table — Any lines that had a phenotype with MS1096-Gal4 alone read ‘Excluded’ in the Result column. (XLSX) [file pgen.1007567.s013.xlsx]

## Sheet: Sheet1
Gene name	Gene symbol	CG #	Bloomington ID	NIG ID/ Trip ID	Result
Forkhead box K	FoxK	CG11799	27994	JF02827	Enhancer
distal antenna-related	danr	CG13651	28378	JF03015	Enhancer
Capability receptor	CapaR	CG14575	27275	JF02577	Enhancer
tropomodulin	tmod	CG1539	31534	JF01094	Enhancer
5-hydroxytryptamine (serotonin) receptor 1A	5-HT1A	CG16720	33885	HMS00823	Enhancer
sloppy paired 1	slp1	CG16738	34633	HMS01107	Enhancer
Adenylate kinase 1	Adk1	CG17146	35582	GL00177	Enhancer
-	CG18549	CG18549	34391	HMS01385	Enhancer
-	CG2124	CG2124	55887	HMC04161	Enhancer
lethal (1) G0289	l(1)G0289	CG2221	32910	HMS00700	Enhancer
Amun	Amun	CG2446	43241	GLC01428	Enhancer
Phosphoglycerate kinase	Pgk	CG3127	33633	HMS00031	Enhancer
Phosphoglycerate kinase	Pgk	CG3127	35220	GL00101	Enhancer
Keren	Krn	CG32179		8056R-3	Enhancer
defective proboscis extension response 8	dpr8	CG32600	28744	JF03172	Enhancer
X11Lbeta	X11Lbeta	CG32677		32677R-2	Enhancer
phtf	phtf	CG3268	43631	GL01175	Enhancer
Reticulon-like1	Rtnl1	CG33113		18623R-4	Enhancer
-	CG4004	CG4004		4004R-2	Enhancer
Heat shock gene 67Bc	Hsp67Bc	CG4190	42607	HMS02440	Enhancer
Dual-specificity tyrosine phosphorylation-regulated kinase 2	Dyrk2	CG4551	35393	GL00313	Enhancer
branchless	bnl	CG4608	34572	HMS01046	Enhancer
-	CG5599	CG5599	32876	HMS00663	Enhancer
-	CG6330	CG6330	62240	HMC05247	Enhancer
Wnt oncogene analog 5	Wnt5	CG6407	34644	HMS01119	Enhancer
Wnt oncogene analog 5	Wnt5	CG6407	28534	HM05020	Enhancer
Phosphoglucose isomerase	Pgi	CG8251	51804	HMC03362	Enhancer
-	CG11658	CG11658	43298	HMS02671	Excluded
Neuroligin 2	Nlg2	CG13772	58128	HMJ22077	Excluded
dawdle	daw	CG16987	34974	HMS01110	Excluded
pyrexia	pyx	CG17142	51836	HMC03408	Excluded
Adenylate kinase 1	Adk1	CG17146	51799	HMC03355	Excluded
Integrator 6	IntS6	CG3125	52904	HMC03644	Excluded
Phosphoglycerate kinase	Pgk	CG3127	33632	HMS00030	Excluded
Enhancer of bithorax	E(bx)	CG32346	33658	HMS00065	Excluded
Enhancer of bithorax	E(bx)	CG32346	31193	JF01709	Excluded
scribbled	scrib	CG43398	39073	HMS01993	Excluded
scribbled	scrib	CG43398	38199	GL00638	Excluded
scribbled	scrib	CG43398	35748	HMS01490	Excluded
scribbled	scrib	CG43398	29552	JF03229	Excluded
-	CG5466	CG5466	35758	HMS01504	Excluded
arrow	arr	CG5912	31473	JF01261	Excluded
taranis	tara	CG6889	31634	JF01421	Excluded
Imitation SWI	Iswi	CG8625	32845	HMS00628	Excluded
-	CG9095	CG9095	61881	HMJ23371	Excluded
twin of eyeless	toy	CG11186	33679	HMS00544	No effect
twin of eyeless	toy	CG11186	29346	JF02508	No effect
-	CG11658	CG11658	31373	JF01340	No effect
Neuroligin 2	Nlg2	CG13772	28331	JF02966	No effect
gamma-glutamyl carboxylase	GC	CG13927	51897	HMC03471	No effect
tropomodulin	tmod	CG1539	41718	HMS02283	No effect
5-hydroxytryptamine (serotonin) receptor 1A	5-HT1A	CG16720	25834	JF01852	No effect
sloppy paired 1	slp1	CG16738	29354	JF02517	No effect
dawdle	daw	CG16987	50911	HMJ03135	No effect
pyrexia	pyx	CG17142	31297	JF01242	No effect
ATP-dependent chromatin assembly factor large subunit	Acf	CG1966	31340	JF01298	No effect
ATP-dependent chromatin assembly factor large subunit	Acf	CG1966	35575	GL00124	No effect
-	CG2124	CG2124	40868	HMS02035	No effect
lethal (1) G0289	l(1)G0289	CG2221	33690	HMS00558	No effect
-	CG2225	CG2225	29619	JF03298	No effect
late bloomer	lbm	CG2374	35459	GL00385	No effect
late bloomer	lbm	CG2374	27278	JF02589	No effect
Phosphoglycerate kinase	Pgk	CG3127	28053	JF02889	No effect
-	CG31324	CG31324	28774	JF03202	No effect
breathless	btl	CG32134	55870	HMC04140	No effect
breathless	btl	CG32134	43544	HMS02656	No effect
breathless	btl	CG32134	40871	HMS02038	No effect
Enhancer of bithorax	E(bx)	CG32346	35353	GL00265	No effect
spoonbill	spoon	CG3249	38205	GL00644	No effect
-	CG33170	CG33170	61856	HMJ23345	No effect
Inositol 1,4,5-triphosphate kinase 2	IP3K2	CG34359	55240	HMC02364	No effect
Heat shock gene 67Bc	Hsp67Bc	CG4190	35452	GL00377	No effect
elbow B	elB	CG4220	41960	HMS02357	No effect
scribbled	scrib	CG43398	58085	HMJ21977	No effect
Dual-specificity tyrosine phosphorylation-regulated kinase 2	Dyrk2	CG4551	41626	GL01208	No effect
GATAd	GATAd	CG5034	34625	HMS01300	No effect
GATAd	GATAd	CG5034	33747	HMS01086	No effect
GATAd	GATAd	CG5034	34640	HMS01115	No effect
-	CG5059	CG5059	42494	HMJ02058	No effect
-	CG5455	CG5455	43219	GL01564	No effect
arrow	arr	CG5912	31313	JF01260	No effect
MORF-related gene 15	MRG15	CG6363	35241	GL00128	No effect
plum	plum	CG6490	60062	HMC05055	No effect
-	CG6847	CG6847	42908	HMS02601	No effect
-	Wdr62	CG7337	53242	GLC01394	No effect
Sodium/solute co-transporter-like 5A11	SLC5A11	CG8451		8451R-4	No effect
Imitation SWI	Iswi	CG8625	31111	JF01582	No effect
Imitation SWI	Iswi	CG8625	51931	GLC01788	No effect
Reticulon-like1	Rtnl1	CG33113		8895R-1	No effect
Disabled	Dab	CG9695	42646	HMS02482	No effect
-	CG8778	CG8778	36793	GL00533	Suppressor
