# Supplementary material for: Ras-ERK-ETS inhibition alleviates neuronal mitochondrial dysfunction by reprogramming mitochondrial retrograde signaling
Source: PLoS Genet. 2018 Jul 30;14(7):e1007567. doi: 10.1371/journal.pgen.1007567 (PMC6085068; doi:10.1371/journal.pgen.1007567)
Supplement: S6 Table — Any lines that had a phenotype with MS1096-Gal4 alone read ‘Excluded’ in the Result column. (XLSX) [file pgen.1007567.s014.xlsx]

## Sheet: Sheet1
Gene name	Gene symbol	CG #	Bloomington ID	NIG ID/ Trip ID	Result
RYamide receptor	RYa-R	CG5811	25944	JF01964	Enhancer
CG31125	CG31125	CG31125		31125R-2	Excluded
Metastasis associated 1-like	MTA1-like	CG2244	34905	HMS01251	Excluded
CG31301	CG31301	CG31301	60121	HMC05115	No effect
Hormone receptor-like in 39	Hr39	CG8676	27086	JF02432	No effect
Hormone receptor-like in 39	Hr39	CG8676	33624	HMS00018	No effect
Chromatin accessibility complex 14kD protein	Chrac-14	CG13399	31052	35652	No effect
Metastasis associated 1-like	MTA1-like	CG2244	33745	HMS01084	No effect
Metastasis associated 1-like	MTA1-like	CG2244	34624	HMS01299	Suppressor
INO80 complex subunit	Ino80	CG31212	33708	HMS00586	Suppressor
INO80 complex subunit	Ino80	CG31212	37473	GL00616	Suppressor
Chromatin accessibility complex 14kD protein	Chrac-14	CG13399		13399R-6	Suppressor
Inhibitor of growth family, member 3	Ing3	CG6632		6632R-2	Suppressor
anterior open	aop (yan)	CG3166		3166R-3	Suppressor
