# Supplementary material for: Ras-ERK-ETS inhibition alleviates neuronal mitochondrial dysfunction by reprogramming mitochondrial retrograde signaling
Source: PLoS Genet. 2018 Jul 30;14(7):e1007567. doi: 10.1371/journal.pgen.1007567 (PMC6085068; doi:10.1371/journal.pgen.1007567)
Supplement: S7 Table — (XLSX) [file pgen.1007567.s015.xlsx]

## Sheet: Sheet1
Control vs TFAM o/e	ID	TFAM o/e Avg (log2)	W Avg (log2)	Fold Change	P-val	FDR P-val	Gene Symbol	Description			Control vs Pnt RNAi	ID	Pnt RNAi Avg (log2)	W Avg (log2)	Fold Change	P-val	FDR P-val	Gene Symbol	Description		Control vs Aop RNAi	ID	Aop RNAi Avg (log2)	W Avg (log2)	Fold Change	P-val	FDR P-val	Gene Symbol	Description			Control vs TFAM o/e, Pnt RNAi	ID	TFAM o/e+Pnt RNAi Avg (log2)	W Avg (log2)	Fold Change	P-val	FDR P-val	Gene Symbol	Description		Control vs TFAM o/e, Aop RNAi	ID	TFAM o/e+Aop RNAi Avg (log2)	W Avg (log2)	Fold Change	P-val	FDR P-val	Gene Symbol
	1633913_at	4.74	6.41	-3.18	0.0017	0.3055	a10	antennal protein 10				1633476_at	7	6.2	1.74	0.0112	0.5314	Acox57D-d	acyl-Coenzyme A oxidase at 57D distal			1623272_at	4.34	0.81	11.52	0.0413	0.8609	Acp53C14b	Accessory gland protein 53C14b				1633993_at	4.41	2.75	3.16	0.0269	0.5047	5-HT1B	5-hydroxytryptamine (serotonin) receptor 1B			1633913_at	5.75	6.41	-1.57	0.0211	0.6458	a10
	1623272_at	3.83	0.81	8.09	0.0336	0.8676	Acp53C14b	Accessory gland protein 53C14b				1641474_s_at	3.37	0.59	6.86	0.0101	0.5088	Acp1; CG13796; CG31904	Adult cuticle protein 1; CG31904 gene product from transcript CG31904-RD			1641062_at	9.23	10.19	-1.94	0.0012	0.2694	Ady43A	CG1851 gene product from transcript CG1851-RA				1633913_at	5.41	6.41	-2	0.0084	0.3509	a10	antennal protein 10			1636348_s_at	7.7	7.05	1.57	0.0003	0.1072	Act87E
	1625813_at	7.97	8.58	-1.53	0.0015	0.2962	ADD1	ADD domain-containing protein 1				1634216_at	5.6	6.27	-1.59	0.0439	0.7133	Adgf-C	Adenosine deaminase-related growth factor C			1626492_s_at	9.79	8.5	2.46	7.2e-07	0.0019	Arpc1	Actin-related protein 2/3 complex, subunit 1				1624292_a_at	3.56	0	11.8	0.0447	0.5874	Acp26Ab	Accessory gland protein 26Ab			1641358_s_at	4.09	5.39	-2.47	0.0297	0.7278	AdamTS-A
	1633624_s_at	8.28	7.35	1.9	0.0076	0.5612	alphaTub84D	alpha-Tubulin at 84D				1641062_at	9.4	10.19	-1.73	0.001	0.2034	Ady43A	CG1851 gene product from transcript CG1851-RA			1629597_a_at	6.56	5.8	1.69	0.0177	0.733	Asph	Aspartyl beta-hydroxylase				1627178_at	0.9	3.44	-5.81	0.0294	0.5161	Acp62F	Accessory gland protein 62F			1639079_at	9.64	8.74	1.88	0.0067	0.4637	Adgf-D
	1639374_s_at	5.35	4.2	2.22	0.0476	0.9112	Amy-d; Amy-p	Amylase distal; Amylase proximal				1635442_a_at	3.66	1.82	3.57	0.0241	0.6459	AkhR	Adipokinetic hormone receptor			1629186_a_at	7.19	6.5	1.62	0.0301	0.8339	AstA-R1	Allatostatin A receptor 1				1631665_at	2.36	0	5.15	0.0246	0.4969	Acp76A	Accessory gland protein 76A			1638647_at	3.25	4	-1.68	0.0255	0.697	Adgf-E
	1639180_at	12.69	11.95	1.66	0.0034	0.3917	Arc1	Activity-regulated cytoskeleton associated protein 1				1623885_at	5.43	4.36	2.1	0.0015	0.2461	alpha-Est1	alpha-Esterase-1			1634874_at	7.11	6.31	1.74	0.0034	0.4024	AstA-R2	Allatostatin A receptor 2				1640621_at	2.73	1.3	2.69	0.0384	0.5672	ACXB	CG17174 gene product from transcript CG17174-RA			1624633_at	2.78	0.69	4.26	0.0454	0.8038	Alg-2
	1632639_at	9.16	8.36	1.74	0.0002	0.0951	Arc2	CG13941 gene product from transcript CG13941-RA				1623910_at	8.01	6.59	2.68	0.0013	0.2366	alphaTub85E	alpha-Tubulin at 85E			1625124_at	4.74	1.02	13.26	0.001	0.2498	AttA	Attacin-A				1636869_at	11.45	10.84	1.53	0.0485	0.5967	AGO1	Argonaute-1			1634529_at	3.18	1.46	3.28	0.034	0.7563	Alp2
	1640920_at	2.11	3.68	-2.98	0.0113	0.6555	ATPsynbetaL; DpseGA18845	ATP synthase, beta subunit-like; GA18845				1625930_at	3.39	0.1	9.82	0.0345	0.6948	amn	amnesiac			1627551_s_at	6.7	5.85	1.8	0.0358	0.8413	AttA; AttB	Attacin-A; Attacin-B				1623885_at	5.64	4.36	2.43	0.0004	0.0914	alpha-Est1	alpha-Esterase-1			1629120_at	4.12	1.82	4.94	0.0411	0.7805	alpha-Man-Ia
	1636925_at	7.32	6.46	1.82	0.0104	0.6399	ATPsynepsilonL	ATP synthase, epsilon subunit-like				1626492_s_at	9.46	8.5	1.95	2.35e-05	0.0188	Arpc1	Actin-related protein 2/3 complex, subunit 1			1640728_at	1.22	3.27	-4.14	0.0241	0.781	azot; CG30378	ahuizotl; CG30378 gene product from transcript CG30378-RA				1623910_at	7.55	6.59	1.95	0.0074	0.3384	alphaTub85E	alpha-Tubulin at 85E			1636030_s_at	0	2.8	-6.97	0.003	0.34	AMPdeam
	1629615_at	1.36	0	2.57	0.0457	0.909	aust	australin				1629597_a_at	6.57	5.8	1.7	0.0422	0.7131	Asph	Aspartyl beta-hydroxylase			1625411_at	0.76	3.83	-8.37	0.0089	0.6056	B9d2; tectonic	CG42730 gene product from transcript CG42730-RA; CG42731 gene product from transcript CG42731-RA				1636030_s_at	0.76	2.8	-4.13	0.044	0.5848	AMPdeam	AMP deaminase			1639374_s_at	5.69	4.2	2.81	0.036	0.7617	Amy-d; Amy-p
	1627501_s_at	6.23	5.32	1.89	0.0141	0.6933	B4	CG9239 gene product from transcript CG9239-RC				1634874_at	7.1	6.31	1.72	0.0039	0.3801	AstA-R2	Allatostatin A receptor 2			1624377_s_at	8.23	5.45	6.87	0.0004	0.1319	be	ben				1630503_at	8.03	8.73	-1.63	0.0033	0.2491	AOX3	Aldehyde oxidase 3			1630503_at	7.97	8.73	-1.69	0.001	0.2004	AOX3
	1632761_at	6.47	7.26	-1.73	0.0079	0.5717	beat-IIIa; CG34106	CG12621 gene product from transcript CG12621-RE; CG34106 gene product from transcript CG34106-RB				1630629_at	0	2.99	-7.95	0.0452	0.7172	Atg8b	Autophagy-related 8b			1629714_at	4.99	5.68	-1.61	0.007	0.5744	bgcn	benign gonial cell neoplasm				1639180_at	13.03	11.95	2.11	0.0005	0.1104	Arc1	Activity-regulated cytoskeleton associated protein 1			1639180_at	12.97	11.95	2.02	0.0011	0.2091	Arc1
	1634031_at	5.3	6.49	-2.29	4.59e-05	0.0352	Best2	Bestrophin 2				1624537_s_at	9.23	8.55	1.61	0.042	0.7131	Atxn7	Ataxin 7			1639948_a_at	0.33	2.57	-4.71	0.0088	0.6056	bin	biniou				1632639_at	9.32	8.36	1.94	2.62e-05	0.0178	Arc2	CG13941 gene product from transcript CG13941-RA			1632639_at	9.52	8.36	2.24	2.6e-05	0.0217	Arc2
	1639948_a_at	0	2.57	-5.94	0.013	0.6809	bin	biniou				1639545_a_at	6.83	6.22	1.53	0.0097	0.5079	Awh	Arrowhead			1637225_at	5.23	3.26	3.93	0.0027	0.3609	bnl	branchless				1624022_at	9.03	9.65	-1.54	0.0011	0.1592	Atac1	Ada2a-containing complex component 1			1623961_at	7.14	6.07	2.1	0.0354	0.7597	Arpc3B
	1626606_at	7.17	6.41	1.69	0.0087	0.5922	blanks	CG10630 gene product from transcript CG10630-RA				1627501_s_at	6.35	5.32	2.04	0.0058	0.4504	B4	CG9239 gene product from transcript CG9239-RC			1624556_s_at	5.15	6.43	-2.42	0.0406	0.8593	bol	boule				1625590_a_at	10.51	11.12	-1.53	0.0002	0.0627	Ate1	CG9204 gene product from transcript CG9204-RA			1629597_a_at	6.43	5.8	1.54	0.0342	0.7563	Asph
	1637225_at	4.45	3.26	2.29	0.0421	0.909	bnl	branchless				1625411_at	1.73	3.83	-4.29	0.0421	0.7131	B9d2; tectonic	CG42730 gene product from transcript CG42730-RA; CG42731 gene product from transcript CG42731-RA			1628369_at	0.78	4.91	-17.48	0.01	0.6258	boss	bride of sevenless				1639545_a_at	6.93	6.22	1.63	0.0231	0.4933	Awh	Arrowhead			1629039_at	11.09	10.37	1.65	0.0095	0.5332	asrij
	1636990_at	8.33	9.85	-2.86	0.0001	0.0792	botv	brother of tout-velu				1632761_at	6.2	7.26	-2.08	7.88e-05	0.0439	beat-IIIa; CG34106	CG12621 gene product from transcript CG12621-RE; CG34106 gene product from transcript CG34106-RB			1623112_at	2.35	4.59	-4.72	0.0151	0.6989	Cad86C	Cadherin 86C				1627501_s_at	6.25	5.32	1.91	0.0056	0.3055	B4	CG9239 gene product from transcript CG9239-RC			1630629_at	0.26	2.99	-6.66	0.0475	0.8095	Atg8b
	1637555_at	11.91	11.31	1.51	0.0372	0.8847	Ccdc56; mtTFB1	Coiled-coil domain containing 56; Mitochondrial Transcription Factor B1				1630320_at	1.66	4.44	-6.86	0.0363	0.6981	betaTry	betaTrypsin			1623931_s_at	6.23	5.13	2.14	0.0349	0.8396	CanA-14F	Calcineurin A at 14F				1634031_at	5.84	6.49	-1.57	0.048	0.5966	Best2	Bestrophin 2			1631475_at	1.14	3.25	-4.34	0.0237	0.6717	AttD
	1629486_at	3.08	0	8.47	0.0439	0.909	Ccp84Ag	CG2342 gene product from transcript CG2342-RA				1639948_a_at	0.04	2.57	-5.78	0.0091	0.5031	bin	biniou			1625769_at	6.22	4.65	2.97	2.29e-05	0.0289	CG1113; DsecGM10796	CG1113 gene product from transcript CG1113-RB				1637926_s_at	9.33	8.74	1.5	0.0001	0.0388	Bet1	BET1 ortholog (S. cerevisiae)			1627501_s_at	6.34	5.32	2.03	0.0102	0.5362	B4
	1633153_at	6.13	5.29	1.8	0.0082	0.5793	cdc14	cell division cycle 14				1637225_at	4.84	3.26	2.98	0.0267	0.6665	bnl	branchless			1634772_at	1.81	4.87	-8.32	0.0072	0.5766	CG1288; DbuzCG1288	CG1288 gene product from transcript CG1288-RA				1629714_at	5.02	5.68	-1.58	0.0016	0.1859	bgcn	benign gonial cell neoplasm			1630162_at	3.33	1.83	2.83	0.0377	0.7617	B9d1
	1632537_at	9.3	7.66	3.1	0.0107	0.6435	CdGAPr	Cd GTPase activating protein-related				1630495_at	0.65	3.75	-8.54	0.0184	0.6133	boly	borrelly			1637664_at	1.05	3.74	-6.47	0.0248	0.7841	CG1340	CG1340 gene product from transcript CG1340-RC				1639948_a_at	0.69	2.57	-3.67	0.0247	0.4969	bin	biniou			1625411_at	1.23	3.83	-6.06	0.0078	0.4868	B9d2; tectonic
	1625769_at	6.35	4.65	3.25	1.52e-05	0.0192	CG1113; DsecGM10796	CG1113 gene product from transcript CG1113-RB				1632260_s_at	7.59	6.68	1.87	0.021	0.6242	bru-2	bruno-2			1633930_at	3.26	4.37	-2.16	0.0227	0.7724	CG1394	CG1394 gene product from transcript CG1394-RB				1626606_at	7.1	6.41	1.61	0.0143	0.4144	blanks	CG10630 gene product from transcript CG10630-RA			1624377_s_at	7.71	5.45	4.8	0.0022	0.2777	be
	1629446_at	3.04	4.04	-2	0.0371	0.8847	CG1136	CG1136 gene product from transcript CG1136-RA				1623237_at	7.95	7.36	1.5	0.0472	0.718	Bub1	Bub1 homologue			1626094_at	5.59	4.31	2.44	0.028	0.8071	CG1941	CG1941 gene product from transcript CG1941-RC				1632541_at	4.88	5.99	-2.16	0.0471	0.5945	Blimp-1	CG5249 gene product from transcript CG5249-RF			1634031_at	5.57	6.49	-1.89	0.0011	0.2112	Best2
	1634772_at	3.49	4.87	-2.61	0.0411	0.9044	CG1288; DbuzCG1288	CG1288 gene product from transcript CG1288-RA				1625615_at	1.48	3.63	-4.44	0.0422	0.7131	C15	CG7937 gene product from transcript CG7937-RA			1636442_at	1.87	3.63	-3.38	0.0166	0.7243	CG1999	CG1999 gene product from transcript CG1999-RA				1636990_at	8.62	9.85	-2.34	0.0001	0.0385	botv	brother of tout-velu			1630320_at	1.57	4.44	-7.26	0.0134	0.5812	betaTry
	1630670_at	4.39	5.72	-2.52	0.0278	0.8262	CG1368	CG1368 gene product from transcript CG1368-RA				1640077_at	8.62	7.43	2.28	0.0025	0.314	CalpC	Calpain C			1634019_at	9.29	8.66	1.55	0.0025	0.3543	CG2064	CG2064 gene product from transcript CG2064-RA				1625107_at	8.37	9.01	-1.56	0.0341	0.5495	brn	brainiac			1626606_at	7.09	6.41	1.6	0.0019	0.2712	blanks
	1640157_at	3.07	0.39	6.42	0.0149	0.7013	CG1678; DyakGE15298	CG1678 gene product from transcript CG1678-RB; CG1678				1632537_at	8.91	7.66	2.37	0.0375	0.7029	CdGAPr	Cd GTPase activating protein-related			1623032_at	0	2.05	-4.14	0.0495	0.9081	CG2336	CG2336 gene product from transcript CG2336-RA				1632260_s_at	7.59	6.68	1.88	0.0224	0.4872	bru-2	bruno-2			1637225_at	4.89	3.26	3.11	0.0089	0.5149	bnl
	1633315_at	10.97	10.16	1.76	0.0107	0.6435	CG2006	CG2006 gene product from transcript CG2006-RA				1632719_at	6.44	5.78	1.57	0.0285	0.679	CecC	Cecropin C			1625644_at	7.62	7.03	1.51	0.0184	0.7333	CG2641	CG2641 gene product from transcript CG2641-RA				1625615_at	1.56	3.63	-4.19	0.033	0.543	C15	CG7937 gene product from transcript CG7937-RA			1623274_s_at	3.55	4.61	-2.09	0.0286	0.7187	bol
	1630212_at	7.41	6.24	2.24	0.0002	0.0976	CG2065	CG2065 gene product from transcript CG2065-RB				1629070_at	6.9	3.18	13.18	0.0001	0.0546	CG1208	CG1208 gene product from transcript CG1208-RB			1631480_at	1.74	4.25	-5.69	0.0096	0.6197	CG2652	CG2652 gene product from transcript CG2652-RA				1635742_s_at	6.14	6.83	-1.62	0.018	0.4516	Cad74A	Cadherin 74A			1636990_at	8.5	9.85	-2.55	0.0001	0.054	botv
	1640427_at	2.82	3.47	-1.57	0.0443	0.909	CG3215	CG3215 gene product from transcript CG3215-RA				1633930_at	3.29	4.37	-2.11	0.0314	0.6873	CG1394	CG1394 gene product from transcript CG1394-RB			1634016_at	6.9	5.75	2.22	0.0092	0.6106	CG2781	CG2781 gene product from transcript CG2781-RA				1637488_at	3.4	4.72	-2.5	0.0042	0.2719	Cad88C	Cadherin 88C			1633319_at	8.63	9.29	-1.58	0.0237	0.6715	BtbVII
	1640942_at	1.83	0	3.55	0.0287	0.8325	CG3251	CG3251 gene product from transcript CG3251-RA				1626933_s_at	10.58	11.33	-1.69	0.0046	0.4246	CG2469	CG2469 gene product from transcript CG2469-RB			1636605_at	6.15	5.46	1.61	0.0406	0.8593	CG2816	CG2816 gene product from transcript CG2816-RB				1626967_at	10.18	10.84	-1.59	0.0005	0.1091	CalpB	Calpain-B			1631518_at	1.64	3.43	-3.48	0.0299	0.7296	btsz
	1628383_at	1.53	3.66	-4.36	0.0444	0.909	CG3330; DwilGK11338	CG3330 gene product from transcript CG3330-RA				1625644_at	7.73	7.03	1.63	0.0081	0.4871	CG2641	CG2641 gene product from transcript CG2641-RA			1638016_at	8.37	7.68	1.61	0.0174	0.733	CG2993	CG2993 gene product from transcript CG2993-RB				1640077_at	8.65	7.43	2.33	0.0022	0.2183	CalpC	Calpain C			1628234_at	7.9	8.66	-1.69	0.002	0.2712	Burs
	1628107_at	4.21	2.69	2.86	0.0441	0.909	CG3513	CG3513 gene product from transcript CG3513-RA				1631480_at	1.78	4.25	-5.52	0.018	0.6059	CG2652	CG2652 gene product from transcript CG2652-RA			1638494_at	2.06	4.04	-3.95	0.0201	0.7503	CG3124	CG3124 gene product from transcript CG3124-RA				1624868_at	4.52	5.53	-2.01	0.0117	0.39	Cap-D3	Chromosome associated protein D3			1623931_s_at	5.95	5.13	1.77	0.045	0.8028	CanA-14F
	1638469_s_at	9.71	10.31	-1.51	0.0092	0.6043	CG3857	CG3857 gene product from transcript CG3857-RA				1633294_at	8.54	9.13	-1.51	0.0098	0.5081	CG2812	CG2812 gene product from transcript CG2812-RA			1638230_at	10.25	9.54	1.64	0.0136	0.6826	CG3160	CG3160 gene product from transcript CG3160-RA				1629070_at	6.13	3.18	7.7	0.0022	0.2218	CG1208	CG1208 gene product from transcript CG1208-RB			1625859_at	7.43	8.47	-2.05	0.002	0.2715	Cct2
	1632975_at	9.7	9.1	1.52	0.0002	0.0811	CG4398	CG4398 gene product from transcript CG4398-RA				1633263_at	2.31	3.76	-2.73	0.0343	0.6939	CG3121	CG3121 gene product from transcript CG3121-RA			1640427_at	2.21	3.47	-2.38	0.0178	0.733	CG3215	CG3215 gene product from transcript CG3215-RA				1635535_at	2.49	3.73	-2.36	0.0243	0.4969	CG1287	CG1287 gene product from transcript CG1287-RA			1636046_at	3.62	4.7	-2.12	0.0266	0.7042	Cda4
	1628720_at	1.44	3.53	-4.26	0.0396	0.8911	CG4440	CG4440 gene product from transcript CG4440-RB				1638494_at	1.5	4.04	-5.84	0.0065	0.4723	CG3124	CG3124 gene product from transcript CG3124-RA			1641499_at	5.36	4.58	1.71	0.0075	0.5796	CG3259	CG3259 gene product from transcript CG3259-RA				1623016_at	5.42	6.68	-2.41	0.0112	0.3833	CG1299	CG1299 gene product from transcript CG1299-RA			1625769_at	6.63	4.65	3.96	3.68e-06	0.0053	CG1113; DsecGM10796
	1635752_at	2.56	3.78	-2.33	0.03	0.8472	CG4520	CG4520 gene product from transcript CG4520-RB				1638230_at	10.33	9.54	1.74	0.0074	0.4823	CG3160	CG3160 gene product from transcript CG3160-RA			1628383_at	2.28	3.66	-2.6	0.0349	0.8396	CG3330; DwilGK11338	CG3330 gene product from transcript CG3330-RA				1627468_at	0	4.2	-18.32	0.0078	0.3437	CG1339	CG1339 gene product from transcript CG1339-RB			1627157_at	3.77	2.08	3.24	0.0491	0.8126	CG1126
	1630640_at	7.38	8.04	-1.58	0.0389	0.8905	CG4594	CG4594 gene product from transcript CG4594-RB				1639298_at	1.47	4.46	-7.93	0.0003	0.0847	CG3213	CG3213 gene product from transcript CG3213-RA			1631998_at	0.61	2.66	-4.16	0.0469	0.8859	CG3473	CG3473 gene product from transcript CG3473-RB				1641454_at	4.77	5.71	-1.91	0.041	0.572	CG1461	CG1461 gene product from transcript CG1461-RB			1635535_at	3.08	3.73	-1.57	0.0237	0.6715	CG1287
	1628596_at	8.06	8.75	-1.62	0.0007	0.1857	CG4610	CG4610 gene product from transcript CG4610-RA				1626664_at	4.51	2.71	3.49	0.0459	0.7172	CG3285	CG3285 gene product from transcript CG3285-RA			1640766_at	2.89	0.12	6.79	0.0235	0.781	CG3491	CG3491 gene product from transcript CG3491-RA				1640157_at	3.9	0.39	11.39	0.0066	0.3268	CG1678; DyakGE15298	CG1678 gene product from transcript CG1678-RB; CG1678			1637664_at	0.75	3.74	-7.95	0.0078	0.4868	CG1340
	1633536_at	6.42	5.37	2.07	0.0026	0.3464	CG4630	CG4630 gene product from transcript CG4630-RB				1624312_at	7.64	6.81	1.77	0.0033	0.3573	CG3326	CG3326 gene product from transcript CG3326-RB			1636825_at	1.26	4.2	-7.64	0.0269	0.7958	CG3492	CG3492 gene product from transcript CG3492-RA				1636442_at	0	3.63	-12.37	0.0005	0.1114	CG1999	CG1999 gene product from transcript CG1999-RA			1631731_at	1.5	3.14	-3.11	0.0217	0.6492	CG1494
	1639707_a_at	2.38	3.81	-2.69	0.036	0.8782	CG4712	CG4712 gene product from transcript CG4712-RA				1640866_at	2.47	0.28	4.56	0.0199	0.6221	CG3349	CG3349 gene product from transcript CG3349-RB			1628107_at	4.85	2.69	4.48	0.0034	0.4024	CG3513	CG3513 gene product from transcript CG3513-RA				1633315_at	11.12	10.16	1.95	0.0089	0.3566	CG2006	CG2006 gene product from transcript CG2006-RA			1624877_at	4.53	3.3	2.34	0.0154	0.6071	CG1561
	1628963_at	4.84	2.83	4.02	0.0241	0.7876	CG4716; DsimGD10957; DyakGE12531	CG4716 gene product from transcript CG4716-RC; CG4716				1631805_at	0.33	4.18	-14.39	4.43e-06	0.006	CG3397	CG3397 gene product from transcript CG3397-RA			1638095_at	8.85	9.57	-1.64	0.0018	0.3211	CG3709	CG3709 gene product from transcript CG3709-RA				1634019_at	9.69	8.66	2.04	0.0001	0.0461	CG2064	CG2064 gene product from transcript CG2064-RA			1627669_at	2.95	0	7.72	0.0006	0.1397	CG1791
	1630547_at	3.33	4.18	-1.8	0.0358	0.8782	CG4723	CG4723 gene product from transcript CG4723-RA				1640766_at	3	0.12	7.32	0.0467	0.718	CG3491	CG3491 gene product from transcript CG3491-RA			1633242_a_at	7.58	8.86	-2.42	1.27e-06	0.0027	CG3964; DsimCG3964	CG3964 gene product from transcript CG3964-RB				1630212_at	6.85	6.24	1.53	0.0246	0.4969	CG2065	CG2065 gene product from transcript CG2065-RB			1638008_s_at	7.62	6.66	1.94	0.0157	0.6078	CG2003
	1624290_at	1.77	4.78	-8.07	0.0055	0.4937	CG4752	CG4752 gene product from transcript CG4752-RA				1636825_at	0.77	4.2	-10.73	0.0296	0.6839	CG3492	CG3492 gene product from transcript CG3492-RA			1637829_at	4.28	3.55	1.66	0.0362	0.8457	CG4020	CG4020 gene product from transcript CG4020-RB				1634136_at	3.22	0.88	5.06	0.0153	0.4238	CG2157	CG2157 gene product from transcript CG2157-RB			1631062_at	5.49	6.27	-1.71	0.0244	0.6797	CG2023
	1630180_at	3.59	0.82	6.82	0.0018	0.3055	CG4815	CG4815 gene product from transcript CG4815-RA				1628107_at	4.62	2.69	3.81	0.0011	0.2175	CG3513	CG3513 gene product from transcript CG3513-RA			1633479_a_at	0.95	2.52	-2.97	0.0244	0.781	CG4270	CG4270 gene product from transcript CG4270-RA				1626933_s_at	10.56	11.33	-1.71	0.0071	0.333	CG2469	CG2469 gene product from transcript CG2469-RB			1630212_at	7.7	6.24	2.76	2.28e-05	0.0216	CG2065
	1633214_at	0	2.41	-5.31	0.0247	0.7975	CG4835	CG4835 gene product from transcript CG4835-RB				1628271_at	9.08	9.92	-1.78	0.0004	0.1276	CG3609	CG3609 gene product from transcript CG3609-RA			1632975_at	9.78	9.1	1.61	2.77e-05	0.0328	CG4398	CG4398 gene product from transcript CG4398-RA				1625644_at	7.64	7.03	1.53	0.0212	0.4793	CG2641	CG2641 gene product from transcript CG2641-RA			1635579_at	0	2.93	-7.62	0.0409	0.7802	CG2209
	1638321_s_at	0	4.11	-17.25	0.0132	0.6829	CG4847; DsimGD11280	CG4847 gene product from transcript CG4847-RA; CG4847				1640207_at	0	2.92	-7.59	0.0086	0.4973	CG3635	CG3635 gene product from transcript CG3635-RB			1635752_at	2.38	3.78	-2.64	0.023	0.774	CG4520	CG4520 gene product from transcript CG4520-RB				1640846_at	3.41	4.54	-2.18	0.0375	0.5636	CG2887	CG2887 gene product from transcript CG2887-RA			1625644_at	7.82	7.03	1.74	0.0036	0.3726	CG2641
	1628414_at	4.22	4.83	-1.52	0.034	0.8676	CG4955	CG4955 gene product from transcript CG4955-RA				1638844_s_at	9.31	10.17	-1.82	4.21e-05	0.0266	CG3714	CG3714 gene product from transcript CG3714-RG			1625778_at	5.85	6.52	-1.59	0.0037	0.4114	CG4562; DpseGA18260; DwilGK22360	CG4562 gene product from transcript CG4562-RC; GA18260; CG4562				1638494_at	0.79	4.04	-9.51	0.0073	0.3377	CG3124	CG3124 gene product from transcript CG3124-RA			1631480_at	2.28	4.25	-3.9	0.02	0.6362	CG2652
	1630675_at	0.23	2.44	-4.6	0.0161	0.7104	CG4956	CG4956 gene product from transcript CG4956-RA				1637829_at	4.42	3.55	1.82	0.0023	0.2956	CG4020	CG4020 gene product from transcript CG4020-RB			1628596_at	8.05	8.75	-1.63	0.0056	0.5209	CG4610	CG4610 gene product from transcript CG4610-RA				1639298_at	2.73	4.46	-3.31	0.0111	0.3833	CG3213	CG3213 gene product from transcript CG3213-RA			1634016_at	6.91	5.75	2.24	0.0256	0.6984	CG2781
	1628133_at	0.86	2.37	-2.86	0.0363	0.8792	CG5204	CG5204 gene product from transcript CG5204-RA				1640030_at	9	8.27	1.65	0.0426	0.7131	CG4168; DperGL25723; DpseGA18003	CG4168 gene product from transcript CG4168-RC; GA18003			1633536_at	6.18	5.37	1.75	0.0238	0.781	CG4630	CG4630 gene product from transcript CG4630-RB				1640427_at	2.05	3.47	-2.67	0.0137	0.4107	CG3215	CG3215 gene product from transcript CG3215-RA			1638494_at	3.26	4.04	-1.72	0.0397	0.7696	CG3124
	1629511_at	5.1	7.11	-4.03	0.0002	0.0813	CG5326	CG5326 gene product from transcript CG5326-RA				1633479_a_at	0.8	2.52	-3.29	0.0088	0.5016	CG4270	CG4270 gene product from transcript CG4270-RA			1638233_at	10.09	9.42	1.6	1.16e-05	0.017	CG4646	CG4646 gene product from transcript CG4646-RB				1626664_at	3.79	2.71	2.12	0.0376	0.5636	CG3285	CG3285 gene product from transcript CG3285-RA			1639298_at	2.36	4.46	-4.29	0.0075	0.4839	CG3213
	1632176_at	1.4	2.44	-2.06	0.0397	0.8917	CG5623	CG5623 gene product from transcript CG5623-RA				1632975_at	9.71	9.1	1.53	0.0001	0.0556	CG4398	CG4398 gene product from transcript CG4398-RA			1624149_at	1.07	3.14	-4.21	0.0081	0.5796	CG4669; DsimCG4669	CG4669 gene product from transcript CG4669-RA				1637041_a_at	3.85	0.44	10.68	0.0469	0.5945	CG3332; DtraCG3332	CG3332 gene product from transcript CG3332-RB			1640427_at	2.02	3.47	-2.72	0.038	0.7625	CG3215
	1633039_at	8.41	7.53	1.84	0.0003	0.1042	CG5646	CG5646 gene product from transcript CG5646-RA				1634876_at	8.98	8.04	1.91	0.0068	0.4804	CG4537	CG4537 gene product from transcript CG4537-RB			1630180_at	2.64	0.82	3.54	0.028	0.8071	CG4815	CG4815 gene product from transcript CG4815-RA				1629817_at	3.48	1.14	5.06	0.0143	0.4144	CG3339	CG3339 gene product from transcript CG3339-RC			1637829_at	4.64	3.55	2.13	0.0035	0.3714	CG4020
	1627367_at	3.84	6.15	-4.96	0.0467	0.9112	CG5653	CG5653 gene product from transcript CG5653-RA				1631496_at	2.39	4.54	-4.43	0.0102	0.5095	CG4563	CG4563 gene product from transcript CG4563-RA			1638905_s_at	3.45	2.74	1.64	0.0259	0.7853	CG4839	CG4839 gene product from transcript CG4839-RA				1631805_at	0.02	4.18	-17.84	5.82e-07	0.0012	CG3397	CG3397 gene product from transcript CG3397-RA			1633479_a_at	0	2.52	-5.73	0.0028	0.3274	CG4270
	1628605_at	1.31	3.46	-4.43	0.0412	0.9046	CG5662	CG5662 gene product from transcript CG5662-RB				1631561_s_at	5.5	4.8	1.63	0.0493	0.7284	CG4607; DsimCG4607	CG4607 gene product from transcript CG4607-RA			1638734_at	0	2.75	-6.74	0.0365	0.8482	CG4907	CG4907 gene product from transcript CG4907-RA				1623025_at	4.93	4.1	1.77	0.0178	0.4514	CG3457	CG3457 gene product from transcript CG3457-RB			1634183_at	0	3.52	-11.49	0.0003	0.0906	CG4374
	1625794_at	10.76	10.02	1.66	0.0117	0.6579	CG5830	CG5830 gene product from transcript CG5830-RA				1624149_at	1.45	3.14	-3.21	0.0093	0.5031	CG4669; DsimCG4669	CG4669 gene product from transcript CG4669-RA			1630675_at	0	2.44	-5.41	0.0359	0.8413	CG4956	CG4956 gene product from transcript CG4956-RA				1629040_at	8.39	7.78	1.53	0.0049	0.2925	CG3476	CG3476 gene product from transcript CG3476-RA			1625915_at	1.53	3.85	-5.02	0.03	0.7296	CG4375
	1628645_at	5.03	5.7	-1.59	0.0338	0.8676	CG6018	CG6018 gene product from transcript CG6018-RA				1639246_at	2.56	4.09	-2.88	0.019	0.615	CG4714	CG4714 gene product from transcript CG4714-RA			1624573_at	0	2.54	-5.83	0.0196	0.7469	CG4998; CR45893; DmirCG4998	CG4998 gene product from transcript CG4998-RB; ncRNA				1640766_at	3.52	0.12	10.5	0.0063	0.32	CG3491	CG3491 gene product from transcript CG3491-RA			1632975_at	9.85	9.1	1.69	1.07e-05	0.012	CG4398
	1640124_at	0	1.95	-3.88	0.0194	0.752	CG6036	CG6036 gene product from transcript CG6036-RA				1635098_a_at	10.47	11.05	-1.5	0.0347	0.6951	CG4789	CG4789 gene product from transcript CG4789-RA			1640348_at	4.55	5.48	-1.9	0.008	0.5796	CG5050	CG5050 gene product from transcript CG5050-RA				1628013_at	3.98	2.67	2.49	0.0262	0.5046	CG3597	CG3597 gene product from transcript CG3597-RA			1628720_at	0.82	3.53	-6.55	0.0064	0.4634	CG4440
	1629897_a_at	8.95	9.72	-1.7	0.0005	0.1623	CG6044	CG6044 gene product from transcript CG6044-RG				1630180_at	2.87	0.82	4.14	0.0123	0.5475	CG4815	CG4815 gene product from transcript CG4815-RA			1632492_at	0.92	3.01	-4.25	0.0168	0.7243	CG5062	CG5062 gene product from transcript CG5062-RA				1627714_at	2.57	0	5.93	0.021	0.4789	CG3748	CG3748 gene product from transcript CG3748-RC			1630049_at	3.88	1.21	6.34	0.0302	0.7299	CG4461
	1623166_at	6.4	5.81	1.5	0.0019	0.3145	CG6071	CG6071 gene product from transcript CG6071-RA				1634241_at	7.99	8.62	-1.56	0.036	0.6981	CG4860	CG4860 gene product from transcript CG4860-RA			1631991_at	1.28	4.31	-8.2	0.0116	0.6525	CG5089	CG5089 gene product from transcript CG5089-RA				1632400_at	0.73	3.74	-8.03	0.0196	0.4631	CG3841; nmo	CG3841 gene product from transcript CG3841-RB; nemo			1625778_at	5.53	6.52	-1.99	0.0002	0.0906	CG4562; DpseGA18260; DwilGK22360
	1634190_a_at	0.79	3.29	-5.66	0.0027	0.3541	CG6138	CG6138 gene product from transcript CG6138-RA				1623660_at	2.6	3.27	-1.59	0.049	0.728	CG4892	CG4892 gene product from transcript CG4892-RA			1636630_s_at	7.85	8.45	-1.51	0.0298	0.8288	CG5096; gny	CG5096 gene product from transcript CG5096-RA; garnysstan				1637441_at	4.1	5.2	-2.14	0.0391	0.5703	CG3982	CG3982 gene product from transcript CG3982-RA			1630640_at	7.25	8.04	-1.73	0.0274	0.7106	CG4594
	1639488_at	0	1.96	-3.9	0.0325	0.865	CG6140	CG6140 gene product from transcript CG6140-RB				1628414_at	3.99	4.83	-1.79	0.0205	0.6228	CG4955	CG4955 gene product from transcript CG4955-RA			1639179_at	1.98	3.62	-3.11	0.0362	0.8457	CG5103	CG5103 gene product from transcript CG5103-RA				1622974_at	0.71	3.84	-8.77	0.0355	0.5556	CG4000	CG4000 gene product from transcript CG4000-RA			1633536_at	6.5	5.37	2.18	0.0065	0.4634	CG4630
	1631265_at	1.26	0	2.4	0.0436	0.909	CG6280	CG6280 gene product from transcript CG6280-RA				1630675_at	0	2.44	-5.41	0.0147	0.5735	CG4956	CG4956 gene product from transcript CG4956-RA			1629948_at	3.01	4.01	-1.99	0.0251	0.7841	CG5194	CG5194 gene product from transcript CG5194-RB				1637829_at	4.3	3.55	1.69	0.024	0.496	CG4020	CG4020 gene product from transcript CG4020-RB			1628963_at	5.16	2.83	5.02	0.0439	0.794	CG4716; DsimGD10957; DyakGE12531
	1639974_a_at	5.77	6.54	-1.71	0.0039	0.4107	CG6569	CG6569 gene product from transcript CG6569-RA				1631991_at	2.78	4.31	-2.9	0.0377	0.7029	CG5089	CG5089 gene product from transcript CG5089-RA			1629511_at	6.18	7.11	-1.9	0.0216	0.7583	CG5326	CG5326 gene product from transcript CG5326-RA				1630489_at	1.49	3.78	-4.89	0.0007	0.1236	CG4116	CG4116 gene product from transcript CG4116-RA			1624290_at	0.38	4.78	-21.13	0.0004	0.1103	CG4752
	1630065_at	8.49	9.33	-1.79	0.0011	0.2336	CG6912	CG6912 gene product from transcript CG6912-RA				1628133_at	0.17	2.37	-4.59	0.0172	0.6028	CG5204	CG5204 gene product from transcript CG5204-RA			1631627_at	8.1	8.7	-1.52	0.048	0.8973	CG5335; Fbp1	CG5335 gene product from transcript CG5335-RA; Protein-1				1633479_a_at	0.09	2.52	-5.38	0.0085	0.3509	CG4270	CG4270 gene product from transcript CG4270-RA			1638905_s_at	0.95	2.74	-3.47	0.0198	0.6362	CG4839
	1626228_a_at	8.11	8.91	-1.74	0.0334	0.8676	CG6967	CG6967 gene product from transcript CG6967-RD				1625310_at	10.31	9.63	1.6	0.0092	0.5031	CG5235	CG5235 gene product from transcript CG5235-RA			1630248_at	7.96	8.94	-1.97	0.0472	0.8873	CG5346	CG5346 gene product from transcript CG5346-RA				1632975_at	9.69	9.1	1.51	6.06e-05	0.028	CG4398	CG4398 gene product from transcript CG4398-RA			1638734_at	0	2.75	-6.74	0.0365	0.7617	CG4907
	1631946_at	0	2.54	-5.81	0.0183	0.7349	CG7173	CG7173 gene product from transcript CG7173-RA				1629511_at	6.36	7.11	-1.68	0.0432	0.7133	CG5326	CG5326 gene product from transcript CG5326-RA			1628365_at	0.96	3.04	-4.24	0.0191	0.7373	CG5538	CG5538 gene product from transcript CG5538-RA				1632509_at	3.17	3.99	-1.77	0.0421	0.5769	CG4434	CG4434 gene product from transcript CG4434-RA			1640681_at	6.73	5.98	1.68	0.0207	0.6419	CG4950
	1627211_at	2.11	3.61	-2.82	0.0338	0.8676	CG7202	CG7202 gene product from transcript CG7202-RA				1639775_at	0.17	3.1	-7.63	0.0219	0.6311	CG5388	CG5388 gene product from transcript CG5388-RB			1634630_at	4.36	5.37	-2.01	0.0066	0.5706	CG5707	CG5707 gene product from transcript CG5707-RA				1630049_at	3.42	1.21	4.62	0.0397	0.5703	CG4461	CG4461 gene product from transcript CG4461-RA			1628414_at	4.05	4.83	-1.71	0.0285	0.7175	CG4955
	1635072_at	4.17	0	17.97	0.0381	0.8904	CG7214	CG7214 gene product from transcript CG7214-RA				1632045_at	2.8	4.17	-2.58	0.0377	0.7029	CG5697	CG5697 gene product from transcript CG5697-RA			1633038_at	2.72	0.08	6.2	0.0208	0.7546	CG5863	CG5863 gene product from transcript CG5863-RA				1639795_at	9.84	9.03	1.76	0.0002	0.0493	CG4558; DsecGM12541; DsimGD24760	CG4558 gene product from transcript CG4558-RA			1624573_at	0.04	2.54	-5.65	0.023	0.6663	CG4998; CR45893; DmirCG4998
	1634702_at	4.18	2.83	2.56	0.0299	0.8472	CG7227	CG7227 gene product from transcript CG7227-RC				1627507_at	7.17	7.77	-1.51	0.0028	0.3283	CG5704	CG5704 gene product from transcript CG5704-RB			1641565_at	0	2.6	-6.04	0.0455	0.8816	CG6052	CG6052 gene product from transcript CG6052-RA				1634404_at	7.03	7.63	-1.52	0.0058	0.3115	CG4573	CG4573 gene product from transcript CG4573-RA			1626399_at	0.91	3.33	-5.34	0.0055	0.4363	CG5024
	1638461_s_at	3.82	5.06	-2.35	0.0116	0.6579	CG7271; term	CG7271 gene product from transcript CG7271-RA; terminus				1638107_at	1.97	4.32	-5.11	0.0222	0.6324	CG5762; DmauCG5762; DsimGD18296	CG5762 gene product from transcript CG5762-RA; CG5762			1623166_at	6.87	5.81	2.08	0.0012	0.2682	CG6071	CG6071 gene product from transcript CG6071-RA				1628596_at	8.13	8.75	-1.54	0.0029	0.2309	CG4610	CG4610 gene product from transcript CG4610-RA			1640348_at	4.69	5.48	-1.73	0.0085	0.5063	CG5050
	1624069_at	1.28	4.8	-11.41	0.0456	0.909	CG7296	CG7296 gene product from transcript CG7296-RB				1625794_at	10.83	10.02	1.75	0.0095	0.5049	CG5830	CG5830 gene product from transcript CG5830-RA			1634190_a_at	1.64	3.29	-3.15	0.0177	0.733	CG6138	CG6138 gene product from transcript CG6138-RA				1624149_at	1.45	3.14	-3.21	0.0089	0.3571	CG4669; DsimCG4669	CG4669 gene product from transcript CG4669-RA			1631991_at	2.11	4.31	-4.59	0.0347	0.7567	CG5089
	1630669_at	1.71	3.35	-3.11	0.0433	0.909	CG7299	CG7299 gene product from transcript CG7299-RC				1630789_at	0.27	2.82	-5.84	0.0497	0.7289	CG5897	CG5897 gene product from transcript CG5897-RB			1631022_at	3.13	1.99	2.22	0.0271	0.7967	CG6209	CG6209 gene product from transcript CG6209-RA				1628963_at	5.31	2.83	5.56	0.0029	0.2309	CG4716; DsimGD10957; DyakGE12531	CG4716 gene product from transcript CG4716-RC; CG4716			1636098_at	6.34	5.25	2.12	0.0105	0.5362	CG5144
	1634138_at	0	1.46	-2.75	0.0357	0.8782	CG7333	CG7333 gene product from transcript CG7333-RB				1627493_at	6.15	4.7	2.74	0.0212	0.6253	CG5958	CG5958 gene product from transcript CG5958-RA			1624961_at	0	2.67	-6.34	0.0215	0.7583	CG6380	CG6380 gene product from transcript CG6380-RB				1627600_at	1.8	0	3.48	0.0317	0.5342	CG4770	CG4770 gene product from transcript CG4770-RA			1629511_at	5.93	7.11	-2.26	0.0104	0.5362	CG5326
	1626684_at	11.69	10.37	2.5	8.54e-07	0.0024	CG7607	CG7607 gene product from transcript CG7607-RA				1629897_a_at	9.12	9.72	-1.52	0.0072	0.4804	CG6044	CG6044 gene product from transcript CG6044-RG			1626713_at	0.9	2.89	-3.98	0.0177	0.733	CG6629	CG6629 gene product from transcript CG6629-RA				1630180_at	3.43	0.82	6.1	0.0022	0.2183	CG4815	CG4815 gene product from transcript CG4815-RA			1630248_at	8.06	8.94	-1.84	0.0209	0.6419	CG5346
	1624129_s_at	8.97	9.59	-1.54	0.0339	0.8676	CG7708	CG7708 gene product from transcript CG7708-RB				1634190_a_at	0.72	3.29	-5.94	0.0028	0.3283	CG6138	CG6138 gene product from transcript CG6138-RA			1634769_at	0	2.49	-5.62	0.0437	0.8712	CG6888	CG6888 gene product from transcript CG6888-RA				1634583_s_at	7.85	7.04	1.76	0.0209	0.4784	CG4822	CG4822 gene product from transcript CG4822-RE			1634434_at	9.17	8.5	1.59	0.0246	0.6826	CG5359
	1639564_a_at	5.09	6.58	-2.81	0.017	0.7134	CG7768; DyakGE22008	CG7768 gene product from transcript CG7768-RA; CG7768				1624961_at	0	2.67	-6.35	0.0111	0.5293	CG6380	CG6380 gene product from transcript CG6380-RB			1635674_at	0.27	2.73	-5.51	0.0003	0.1181	CG6901	CG6901 gene product from transcript CG6901-RA				1633214_at	0.11	2.41	-4.91	0.0355	0.5556	CG4835	CG4835 gene product from transcript CG4835-RB			1623008_at	3.01	4.46	-2.73	0.0175	0.6265	CG5565; DsimCG5565
	1633254_at	9.86	10.54	-1.61	0.0003	0.1242	CG7787; DyakGE18753	CG7787 gene product from transcript CG7787-RA; CG7787				1629860_at	3.18	0.49	6.46	0.0499	0.729	CG6462; DsimCG6462	CG6462 gene product from transcript CG6462-RA			1629546_at	6.21	7.64	-2.7	2.96e-06	0.0056	CG7054	CG7054 gene product from transcript CG7054-RA				1638905_s_at	3.44	2.74	1.62	0.0222	0.4866	CG4839	CG4839 gene product from transcript CG4839-RA			1633039_at	8.22	7.53	1.61	0.0002	0.0906	CG5646
	1632209_at	0.14	3	-7.28	0.01	0.6308	CG7829	CG7829 gene product from transcript CG7829-RA				1626713_at	0.2	2.89	-6.45	0.0068	0.4804	CG6629	CG6629 gene product from transcript CG6629-RA			1631946_at	0.37	2.54	-4.49	0.0163	0.7243	CG7173	CG7173 gene product from transcript CG7173-RA				1628414_at	4.16	4.83	-1.59	0.0327	0.5424	CG4955	CG4955 gene product from transcript CG4955-RA			1628605_at	0.93	3.46	-5.75	0.012	0.5564	CG5662
	1625031_at	8.25	7.48	1.7	0.0017	0.3055	CG7841	CG7841 gene product from transcript CG7841-RB				1624946_at	3.85	4.55	-1.63	0.0094	0.5049	CG6790	CG6790 gene product from transcript CG6790-RA			1627301_s_at	0	4.59	-24.02	0.0368	0.8488	CG7208	CG7208 gene product from transcript CG7208-RA				1641207_s_at	4.61	3.22	2.63	0.0471	0.5945	CG4991	CG4991 gene product from transcript CG4991-RF			1634630_at	4.45	5.37	-1.89	0.0045	0.4045	CG5707
	1623467_at	2.04	3.54	-2.82	0.0153	0.7056	CG8087	CG8087 gene product from transcript CG8087-RA				1624692_at	3.22	4.07	-1.8	0.0495	0.7284	CG6830	CG6830 gene product from transcript CG6830-RA			1635072_at	3.11	0	8.62	0.0497	0.9093	CG7214	CG7214 gene product from transcript CG7214-RA				1626858_a_at	4.95	4.24	1.64	0.0417	0.5746	CG5071	CG5071 gene product from transcript CG5071-RD			1628645_at	4.99	5.7	-1.63	0.0301	0.7299	CG6018
	1630867_at	0.03	2.72	-6.47	0.0224	0.7729	CG8119	CG8119 gene product from transcript CG8119-RA				1628132_at	8.7	8.08	1.54	0.003	0.3305	CG7099	CG7099 gene product from transcript CG7099-RA			1634702_at	3.75	2.83	1.9	0.0348	0.8396	CG7227	CG7227 gene product from transcript CG7227-RC				1629029_at	6.46	7.09	-1.55	0.0364	0.5591	CG5160	CG5160 gene product from transcript CG5160-RA			1629897_a_at	8.87	9.72	-1.8	0.0001	0.0602	CG6044
	1641318_at	9.38	10.05	-1.58	0.0073	0.5612	CG8132	CG8132 gene product from transcript CG8132-RA				1631946_at	0	2.54	-5.8	0.0077	0.4838	CG7173	CG7173 gene product from transcript CG7173-RA			1626477_at	3.66	1.17	5.63	0.0255	0.7845	CG7236	CG7236 gene product from transcript CG7236-RE				1628133_at	0.8	2.37	-2.98	0.0337	0.5456	CG5204	CG5204 gene product from transcript CG5204-RA			1623166_at	6.78	5.81	1.96	0.0003	0.0906	CG6071
	1635932_at	2.69	0.8	3.71	0.0158	0.7093	CG8202	CG8202 gene product from transcript CG8202-RA				1635072_at	6.23	0	75.17	0.0015	0.2522	CG7214	CG7214 gene product from transcript CG7214-RA			1629428_at	8.04	7.41	1.55	0.0065	0.566	CG7342	CG7342 gene product from transcript CG7342-RB				1629511_at	6.16	7.11	-1.92	0.0112	0.3833	CG5326	CG5326 gene product from transcript CG5326-RA			1624961_at	0.46	2.67	-4.62	0.0371	0.7617	CG6380
	1632966_at	2.01	3.07	-2.08	0.0451	0.909	CG8213	CG8213 gene product from transcript CG8213-RB				1640980_at	7.04	7.67	-1.55	0.0053	0.4423	CG7218	CG7218 gene product from transcript CG7218-RB			1626616_at	3.89	3.01	1.84	0.0398	0.8593	CG7465	CG7465 gene product from transcript CG7465-RA				1626804_at	6.66	7.71	-2.07	0.0395	0.5703	CG5379	CG5379 gene product from transcript CG5379-RB			1623363_at	1.18	3.11	-3.82	0.0411	0.7805	CG6432
	1633690_at	8.61	7.95	1.58	0.0005	0.1623	CG8323	CG8323 gene product from transcript CG8323-RA				1626849_at	2.11	3.12	-2.02	0.0473	0.718	CG7251	CG7251 gene product from transcript CG7251-RB			1627271_at	0.82	1.59	-1.71	0.0183	0.7333	CG7655; GNBP-like3	GNBP-like 3				1630233_at	6.31	5.49	1.76	0.0312	0.5308	CG5399; DyakGE24327	CG5399 gene product from transcript CG5399-RB; CG5399			1636148_at	1.93	3.56	-3.08	0.0478	0.8095	CG6553
	1634816_at	9.1	9.84	-1.67	0.0008	0.194	CG8401	CG8401 gene product from transcript CG8401-RB				1627578_s_at	1.69	4.32	-6.22	0.0137	0.5667	CG7255; DsimCG7255	CG7255 gene product from transcript CG7255-RE			1625950_a_at	10.35	9.69	1.58	0.0003	0.1181	CG7777; DyakGE12363	CG7777 gene product from transcript CG7777-RB; CG7777				1632176_at	1.17	2.44	-2.41	0.0353	0.5556	CG5623	CG5623 gene product from transcript CG5623-RA			1624197_a_at	1.03	4.11	-8.47	0.0014	0.2372	CG6652
	1639838_at	5.48	6.1	-1.54	0.0369	0.8847	CG8483	CG8483 gene product from transcript CG8483-RA				1630669_at	1.65	3.35	-3.26	0.0276	0.6692	CG7299	CG7299 gene product from transcript CG7299-RC			1640037_at	2.08	0	4.24	0.0002	0.0866	CG7798	CG7798 gene product from transcript CG7798-RA				1633039_at	8.18	7.53	1.57	0.0026	0.2249	CG5646	CG5646 gene product from transcript CG5646-RA			1638103_at	6.24	5.16	2.12	0.0374	0.7617	CG6661; pncr014:3L
	1629566_at	1.65	3.83	-4.53	0.0489	0.9138	CG8834	CG8834 gene product from transcript CG8834-RA				1623833_at	0	2.52	-5.74	0.0289	0.682	CG7309	CG7309 gene product from transcript CG7309-RC			1632353_at	4.54	3.87	1.59	0.0245	0.781	CG7884	CG7884 gene product from transcript CG7884-RA				1625794_at	10.8	10.02	1.71	0.0139	0.4112	CG5830	CG5830 gene product from transcript CG5830-RA			1630607_at	4.39	3.18	2.31	0.0283	0.7147	CG6938
	1628746_at	0.91	3.63	-6.59	0.0422	0.909	CG8851	CG8851 gene product from transcript CG8851-RC				1636234_at	2.78	3.89	-2.17	0.0194	0.62	CG7366	CG7366 gene product from transcript CG7366-RA			1623486_at	7.02	7.83	-1.75	5.23e-05	0.0431	CG7900	CG7900 gene product from transcript CG7900-RB				1624076_at	4.33	2.93	2.63	0.0039	0.2642	CG5849	CG5849 gene product from transcript CG5849-RB			1629546_at	6.41	7.64	-2.35	9.24e-06	0.0109	CG7054
	1632959_at	3.58	0.84	6.69	0.0046	0.4419	CG8854	CG8854 gene product from transcript CG8854-RC				1635467_a_at	5.46	6.08	-1.53	0.0332	0.6921	CG7381	CG7381 gene product from transcript CG7381-RE			1624467_a_at	3.1	4.17	-2.1	0.0267	0.7925	CG8046	CG8046 gene product from transcript CG8046-RB				1624457_at	0	2.91	-7.53	0.0249	0.4969	CG5906	CG5906 gene product from transcript CG5906-RA			1631946_at	0.25	2.54	-4.88	0.0124	0.5573	CG7173
	1636849_at	8.29	9.69	-2.64	2.03e-06	0.0043	CG8858	CG8858 gene product from transcript CG8858-RA				1632810_at	5.22	6.49	-2.41	0.0072	0.4804	CG7386	CG7386 gene product from transcript CG7386-RA			1623467_at	1.17	3.54	-5.15	0.0084	0.5886	CG8087	CG8087 gene product from transcript CG8087-RA				1636429_at	1.99	4.31	-5	0.0145	0.4144	CG5928	CG5928 gene product from transcript CG5928-RC			1633123_at	6.44	3.54	7.5	0.0169	0.6195	CG7201
	1632625_a_at	2.5	0.41	4.26	0.0153	0.7056	CG8960	CG8960 gene product from transcript CG8960-RA				1633056_at	5.71	6.47	-1.7	0.0029	0.3305	CG7387	CG7387 gene product from transcript CG7387-RA			1635932_at	2.85	0.8	4.13	0.0027	0.3609	CG8202	CG8202 gene product from transcript CG8202-RA				1632683_s_at	12.94	12.23	1.63	0.0031	0.239	CG5953; copiaGIP	CG5953 gene product from transcript CG5953-RD; gag-int-pol			1635072_at	3.91	0	15.06	0.019	0.635	CG7214
	1633272_at	5.1	3.18	3.79	0.0384	0.8905	CG9090; DsecGM19795; DsimGD25287	CG9090 gene product from transcript CG9090-RA; CG9090				1626684_at	11.25	10.37	1.85	2.13e-05	0.0183	CG7607	CG7607 gene product from transcript CG7607-RA			1639641_at	0	3.07	-8.39	0.0305	0.834	CG8560; DsecCG8560	CG8560 gene product from transcript CG8560-RA				1629897_a_at	8.77	9.72	-1.93	0.0002	0.0548	CG6044	CG6044 gene product from transcript CG6044-RG			1634702_at	4.73	2.83	3.73	0.0015	0.2419	CG7227
	1624591_at	0.53	2.64	-4.31	0.048	0.9112	CG9222	CG9222 gene product from transcript CG9222-RA				1630635_s_at	7.53	5.9	3.11	0.0026	0.3281	CG7720	CG7720 gene product from transcript CG7720-RF			1629128_at	3.4	5.27	-3.65	0.0206	0.7546	CG8701; DyakGE19192	CG8701 gene product from transcript CG8701-RA; CG8701				1639488_at	0	1.96	-3.9	0.0272	0.5047	CG6140	CG6140 gene product from transcript CG6140-RB			1630669_at	1.96	3.35	-2.62	0.0421	0.7876	CG7299
	1631848_at	0.58	2.75	-4.51	0.0018	0.3055	CG9235	CG9235 gene product from transcript CG9235-RA				1626144_at	3.23	0.73	5.65	0.0257	0.6587	CG7763	CG7763 gene product from transcript CG7763-RB			1638240_s_at	0.81	2.46	-3.13	0.0318	0.8386	CG8785	CG8785 gene product from transcript CG8785-RA				1631022_at	2.8	1.99	1.76	0.0417	0.5746	CG6209	CG6209 gene product from transcript CG6209-RA			1629428_at	8.27	7.41	1.82	0.001	0.1931	CG7342
	1634998_at	1.04	3.13	-4.25	0.0388	0.8905	CG9269	CG9269 gene product from transcript CG9269-RA				1632209_at	0.95	3	-4.13	0.0404	0.7131	CG7829	CG7829 gene product from transcript CG7829-RA			1624211_at	9.14	8.31	1.77	0.0426	0.8635	CG9005	CG9005 gene product from transcript CG9005-RB				1624961_at	0.52	2.67	-4.43	0.0427	0.582	CG6380	CG6380 gene product from transcript CG6380-RB			1631707_at	2.49	4.01	-2.87	0.0076	0.4839	CG7370
	1635294_at	8.91	7.98	1.91	0.0042	0.4278	CG9312	CG9312 gene product from transcript CG9312-RA				1623467_at	0.17	3.54	-10.35	0.0074	0.4823	CG8087	CG8087 gene product from transcript CG8087-RA			1637080_at	1.69	4.64	-7.73	0.0357	0.8413	CG9129; DyakGE21132	CG9129 gene product from transcript CG9129-RA; CG9129				1625597_a_at	0.63	3.26	-6.18	0.014	0.4119	CG6441	CG6441 gene product from transcript CG6441-RA			1633056_at	5.78	6.47	-1.61	0.0111	0.538	CG7387
	1640970_at	6.36	4.92	2.72	0.0276	0.824	CG9313; DmirCG9313	CG9313 gene product from transcript CG9313-RC				1641318_at	9.43	10.05	-1.53	0.0103	0.5098	CG8132	CG8132 gene product from transcript CG8132-RA			1634998_at	0.44	3.13	-6.43	0.0159	0.7232	CG9269	CG9269 gene product from transcript CG9269-RA				1640466_s_at	10.11	10.83	-1.65	0.0063	0.3198	CG6543; DyakGE13337	CG6543 gene product from transcript CG6543-RA; CG6543			1627271_at	0	1.59	-3.02	0.0059	0.4503	CG7655; GNBP-like3
	1625635_at	0.09	2.54	-5.45	0.0028	0.3622	CG9316	CG9316 gene product from transcript CG9316-RA				1636556_at	0.07	2.05	-3.93	0.0412	0.7131	CG8141	CG8141 gene product from transcript CG8141-RA			1632582_at	2.94	4.56	-3.07	0.0113	0.6468	CG9270	CG9270 gene product from transcript CG9270-RC				1631853_at	12.23	11.56	1.6	0.0286	0.5138	CG6610	CG6610 gene product from transcript CG6610-RA			1625950_a_at	10.37	9.69	1.6	0.0029	0.34	CG7777; DyakGE12363
	1634836_a_at	3.84	4.66	-1.77	0.0446	0.909	CG9317	CG9317 gene product from transcript CG9317-RA				1633540_at	2.78	1.68	2.14	0.0112	0.5305	CG8147	CG8147 gene product from transcript CG8147-RA			1625635_at	1.16	2.54	-2.59	0.0457	0.8825	CG9316	CG9316 gene product from transcript CG9316-RA				1637862_at	9.37	10	-1.55	4.83e-06	0.005	CG6654	CG6654 gene product from transcript CG6654-RA			1633254_at	9.94	10.54	-1.52	9.02e-05	0.0502	CG7787; DyakGE18753
	1635645_at	8.79	9.66	-1.82	0.0026	0.3464	CG9319; DsecGM23310	CG9319 gene product from transcript CG9319-RB				1635932_at	3.26	0.8	5.51	0.0021	0.2886	CG8202	CG8202 gene product from transcript CG8202-RA			1631512_at	1.48	3.38	-3.73	0.0382	0.8539	CG9377	CG9377 gene product from transcript CG9377-RA				1636295_at	9.24	9.99	-1.68	0.03	0.5216	CG6796	CG6796 gene product from transcript CG6796-RA			1634351_at	10.06	9.28	1.72	0.0307	0.7313	CG7860
	1636970_at	5.46	6.22	-1.7	0.0144	0.6967	CG9394	CG9394 gene product from transcript CG9394-RA				1633031_at	2.31	0.41	3.74	0.0409	0.7131	CG8299	CG8299 gene product from transcript CG8299-RA			1637117_at	0.53	2.34	-3.52	0.0321	0.8386	CG9483	CG9483 gene product from transcript CG9483-RA				1632001_at	6.76	7.36	-1.52	0.017	0.4449	CG7102	CG7102 gene product from transcript CG7102-RB			1623467_at	2.05	3.54	-2.8	0.025	0.6878	CG8087
	1637117_at	0.43	2.34	-3.76	0.0172	0.7173	CG9483	CG9483 gene product from transcript CG9483-RA				1636988_at	0.91	3.18	-4.85	0.032	0.6873	CG8476	CG8476 gene product from transcript CG8476-RA			1624725_at	2.79	3.6	-1.75	0.0106	0.6335	CG9626	CG9626 gene product from transcript CG9626-RC				1627301_s_at	0.7	4.59	-14.75	0.0194	0.4617	CG7208	CG7208 gene product from transcript CG7208-RA			1641318_at	9.25	10.05	-1.74	0.0249	0.6862	CG8132
	1626597_at	2.6	0.11	5.63	0.037	0.8847	CG9521	CG9521 gene product from transcript CG9521-RA				1630302_at	0.41	3.75	-10.12	0.0422	0.7131	CG8562	CG8562 gene product from transcript CG8562-RA			1638645_at	10.17	11.06	-1.86	0.0002	0.0834	CG9662	CG9662 gene product from transcript CG9662-RB				1634702_at	4.27	2.83	2.71	0.0053	0.2969	CG7227	CG7227 gene product from transcript CG7227-RC			1635932_at	2.79	0.8	3.96	0.0113	0.541	CG8202
	1629772_at	5.31	4.49	1.76	0.0497	0.9181	CG9541	CG9541 gene product from transcript CG9541-RC				1638656_at	5.38	6.18	-1.74	0.0177	0.6044	CG8646	CG8646 gene product from transcript CG8646-RB			1628721_at	3.68	0.57	8.59	0.0003	0.1181	CG9864; DsecGM26801; DsimGD25294	CG9864 gene product from transcript CG9864-RB; CG9864				1623328_at	2.72	0	6.59	0.0076	0.3416	CG7252	CG7252 gene product from transcript CG7252-RA			1632966_at	0.65	3.07	-5.33	0.0345	0.7563	CG8213
	1624678_at	0.6	2.5	-3.72	0.0345	0.8692	CG9570	CG9570 gene product from transcript CG9570-RA				1624820_at	5.43	3.65	3.44	0.043	0.7133	CG8800; Non1	CG8800 gene product from transcript CG8800-RA; Novel nucleolar protein 1			1631174_at	1.05	4.31	-9.55	0.0199	0.7495	CG9875	CG9875 gene product from transcript CG9875-RB				1630669_at	1.46	3.35	-3.71	0.0219	0.4855	CG7299	CG7299 gene product from transcript CG7299-RC			1634816_at	9.19	9.84	-1.58	0.0103	0.5362	CG8401
	1636057_at	4.59	5.34	-1.68	0.0478	0.9112	CG9572	CG9572 gene product from transcript CG9572-RA				1625847_at	9.95	10.6	-1.56	0.0139	0.5683	CG9034	CG9034 gene product from transcript CG9034-RB			1639287_at	4.43	7.31	-7.37	0.0041	0.4482	CG9877; DereGG20069	CG9877 gene product from transcript CG9877-RA; CG9877				1637216_at	6.95	7.57	-1.54	0.0172	0.4457	CG7328	CG7328 gene product from transcript CG7328-RA			1634879_at	5.97	3.57	5.29	0.0096	0.5362	CG8519
	1627022_at	1.31	2.99	-3.2	0.0396	0.8911	CG9582	CG9582 gene product from transcript CG9582-RB				1627155_s_at	1.25	3.5	-4.75	0.0447	0.7172	CG9106	CG9106 gene product from transcript CG9106-RA			1634719_at	1.81	4.74	-7.65	0.012	0.6525	CG9920	CG9920 gene product from transcript CG9920-RA				1632810_at	5.24	6.49	-2.37	0.0053	0.2969	CG7386	CG7386 gene product from transcript CG7386-RA			1632959_at	3.41	0.84	5.96	0.0048	0.415	CG8854
	1635001_at	0.07	3.08	-8.08	0.0266	0.8116	CG9727	CG9727 gene product from transcript CG9727-RC				1631848_at	0.13	2.75	-6.15	0.0092	0.5031	CG9235	CG9235 gene product from transcript CG9235-RA			1630411_at	8.35	7.32	2.04	0.0016	0.3141	CG9945	CG9945 gene product from transcript CG9945-RA				1633056_at	5.47	6.47	-2	0.0011	0.1583	CG7387	CG7387 gene product from transcript CG7387-RA			1636849_at	8.7	9.69	-1.99	1.92e-05	0.0192	CG8858
	1640085_at	5.97	6.66	-1.6	0.002	0.3145	CG9733	CG9733 gene product from transcript CG9733-RB				1636603_a_at	4.12	4.8	-1.6	0.02	0.6221	CG9297	CG9297 gene product from transcript CG9297-RC			1638121_at	7.19	6.16	2.05	8.89e-05	0.0581	CG9961	CG9961 gene product from transcript CG9961-RB				1624966_at	1.15	3.79	-6.28	0.031	0.5292	CG7423	CG7423 gene product from transcript CG7423-RA			1634259_at	3.24	1.19	4.14	0.0311	0.7341	CG9083
	1630229_at	5.01	4.23	1.72	0.0223	0.7729	CG9815	CG9815 gene product from transcript CG9815-RD				1635294_at	8.75	7.98	1.7	0.0122	0.5465	CG9312	CG9312 gene product from transcript CG9312-RA			1633029_at	0	2.91	-7.54	0.0025	0.3543	CG10177	CG10177 gene product from transcript CG10177-RA				1626684_at	11.53	10.37	2.23	3.35e-06	0.0043	CG7607	CG7607 gene product from transcript CG7607-RA			1634998_at	0.81	3.13	-4.99	0.0395	0.7693	CG9269
	1628721_at	4.74	0.57	18	1.2e-05	0.0162	CG9864; DsecGM26801; DsimGD25294	CG9864 gene product from transcript CG9864-RB; CG9864				1640970_at	4.24	4.92	-1.6	0.0171	0.6022	CG9313; DmirCG9313	CG9313 gene product from transcript CG9313-RC			1622952_at	1.34	4.44	-8.53	0.0346	0.8396	CG10332; IM18	CG10332 gene product from transcript CG10332-RA; Immune induced molecule 18				1627271_at	0.4	1.59	-2.29	0.0114	0.386	CG7655; GNBP-like3	GNBP-like 3			1625635_at	1.04	2.54	-2.82	0.0367	0.7617	CG9316
	1632525_at	2.89	0.84	4.14	0.039	0.8905	CG9925	CG9925 gene product from transcript CG9925-RA				1625635_at	0	2.54	-5.8	0.0021	0.2864	CG9316	CG9316 gene product from transcript CG9316-RA			1622933_at	5.25	6.16	-1.88	0.0285	0.8126	CG10344	CG10344 gene product from transcript CG10344-RA				1630635_s_at	7.52	5.9	3.07	0.0034	0.2491	CG7720	CG7720 gene product from transcript CG7720-RF			1634836_a_at	3.68	4.66	-1.98	0.0174	0.6265	CG9317
	1628127_at	0	3.34	-10.11	0.005	0.4608	CG9926; DyakGE24404	CG9926 gene product from transcript CG9926-RB; CG9926				1629434_at	3.7	0.63	8.4	0.0475	0.718	CG9380	CG9380 gene product from transcript CG9380-RG			1626622_at	2.48	3.83	-2.55	0.025	0.7841	CG10750	CG10750 gene product from transcript CG10750-RB				1626144_at	3.69	0.73	7.76	0.0379	0.5637	CG7763	CG7763 gene product from transcript CG7763-RB			1635645_at	8.55	9.66	-2.16	7.72e-05	0.0457	CG9319; DsecGM23310
	1630411_at	8.59	7.32	2.41	0.002	0.3145	CG9945	CG9945 gene product from transcript CG9945-RA				1637117_at	0	2.34	-5.07	0.0053	0.4423	CG9483	CG9483 gene product from transcript CG9483-RA			1626432_at	0.34	1.35	-2.01	0.0461	0.8825	CG10839; DereGG25184; DsimGD24033; DyakGE21255	CG10839 gene product from transcript CG10839-RB; CG10839				1631760_at	4.93	3.9	2.05	0.0412	0.5724	CG7768	CG7768 gene product from transcript CG7768-RA			1636970_at	5.25	6.22	-1.95	0.0025	0.3133	CG9394
	1638104_a_at	9	9.6	-1.52	0.0267	0.8116	CG9960; Snapin	CG9960 gene product from transcript CG9960-RA; Snapin ortholog (H. sapiens)				1639297_at	3.66	0.87	6.87	0.0141	0.5683	CG9568; DyakGE18821	CG9568 gene product from transcript CG9568-RA; CG9568			1634595_at	1.51	3.49	-3.93	0.0356	0.8413	CG10934	CG10934 gene product from transcript CG10934-RA				1634351_at	9.99	9.28	1.64	0.0265	0.5046	CG7860	CG7860 gene product from transcript CG7860-RA			1639297_at	3.91	0.87	8.2	0.0076	0.4839	CG9568; DyakGE18821
	1638121_at	6.93	6.16	1.71	0.0007	0.1872	CG9961	CG9961 gene product from transcript CG9961-RB				1624678_at	0.66	2.5	-3.57	0.0318	0.6873	CG9570	CG9570 gene product from transcript CG9570-RA			1630749_at	6.52	5.57	1.93	0.0051	0.5084	CG11052	CG11052 gene product from transcript CG11052-RB				1623467_at	1.64	3.54	-3.72	0.014	0.4119	CG8087	CG8087 gene product from transcript CG8087-RA			1625186_at	1.03	3.78	-6.72	0.0242	0.6791	CG9589
	1638273_at	4.91	2.82	4.24	0.0399	0.893	CG10000	CG10000 gene product from transcript CG10000-RA				1627022_at	1.06	2.99	-3.82	0.0117	0.5428	CG9582	CG9582 gene product from transcript CG9582-RB			1640086_at	1.43	3.89	-5.52	0.0207	0.7546	CG11106	CG11106 gene product from transcript CG11106-RA				1641318_at	9.26	10.05	-1.73	0.002	0.2072	CG8132	CG8132 gene product from transcript CG8132-RA			1633432_at	6.55	7.89	-2.54	0.0401	0.7745	CG9657
	1624414_at	5.14	4.13	2.01	0.0131	0.6823	CG10041	CG10041 gene product from transcript CG10041-RA				1625186_at	0.29	3.78	-11.24	0.0411	0.7131	CG9589	CG9589 gene product from transcript CG9589-RA			1627841_at	9.04	8.13	1.87	0.0003	0.1181	CG11170	CG11170 gene product from transcript CG11170-RC				1635932_at	3.13	0.8	5.01	0.0015	0.1829	CG8202	CG8202 gene product from transcript CG8202-RA			1635001_at	0	3.08	-8.46	0.0057	0.443	CG9727
	1629956_at	11.82	11.24	1.5	0.0152	0.7056	CG10098	CG10098 gene product from transcript CG10098-RA				1640085_at	5.87	6.66	-1.72	0.0014	0.2413	CG9733	CG9733 gene product from transcript CG9733-RB			1626969_at	0.01	2.76	-6.75	0.0099	0.6241	CG11231	CG11231 gene product from transcript CG11231-RA				1633690_at	8.61	7.95	1.58	0.0011	0.1592	CG8323	CG8323 gene product from transcript CG8323-RA			1629395_at	5.57	6.26	-1.6	0.0138	0.5855	CG9743
	1623681_at	2.87	0	7.29	0.017	0.7134	CG10163; DsecCG10163	CG10163 gene product from transcript CG10163-RA				1628721_at	3.58	0.57	8.04	0.0007	0.1735	CG9864; DsecGM26801; DsimGD25294	CG9864 gene product from transcript CG9864-RB; CG9864			1629763_at	0.58	2.68	-4.29	0.0121	0.6525	CG11262	CG11262 gene product from transcript CG11262-RA				1639736_at	8.57	9.17	-1.51	0.033	0.543	CG8326; DyakGE15584	CG8326 gene product from transcript CG8326-RA			1637764_at	1.7	0	3.26	0.0164	0.6161	CG9806
	1633029_at	1.27	2.91	-3.13	0.0147	0.7007	CG10177	CG10177 gene product from transcript CG10177-RA				1630955_at	9.11	8.33	1.72	0.0011	0.2175	CG9870	CG9870 gene product from transcript CG9870-RA			1625841_at	6.65	7.42	-1.71	0.0007	0.1948	CG11342; DyakGE20621	CG11342 gene product from transcript CG11342-RA; CG11342				1634816_at	9.09	9.84	-1.69	0.0011	0.1595	CG8401	CG8401 gene product from transcript CG8401-RB			1631220_at	2.96	0.22	6.66	0.0288	0.7191	CG9850
	1637886_at	0.79	3.65	-7.23	0.0445	0.909	CG10339	CG10339 gene product from transcript CG10339-RA				1639287_at	4.51	7.31	-6.97	0.005	0.4399	CG9877; DereGG20069	CG9877 gene product from transcript CG9877-RA; CG9877			1636915_at	3.86	2.66	2.3	0.0398	0.8593	CG11380	CG11380 gene product from transcript CG11380-RB				1634615_at	0.15	2.72	-5.94	0.0162	0.4377	CG8509	CG8509 gene product from transcript CG8509-RA			1637187_at	1.12	2.54	-2.69	0.0366	0.7617	CG9861
	1634822_a_at	6.08	6.67	-1.51	0.002	0.3145	CG10344	CG10344 gene product from transcript CG10344-RA				1640407_at	0	1.14	-2.21	0.0471	0.718	CG9897; DyakGE11617	CG9897 gene product from transcript CG9897-RA; CG9897			1634256_a_at	6.66	5.98	1.61	0.0022	0.3481	CG11566; stg1	CG11566 gene product from transcript CG11566-RA; stargazin-like protein				1623209_at	7.76	8.39	-1.55	0.0071	0.333	CG8833	CG8833 gene product from transcript CG8833-RA			1628721_at	3.9	0.57	10.07	9.11e-05	0.0502	CG9864; DsecGM26801; DsimGD25294
	1629726_at	6.3	5.65	1.57	0.0216	0.7725	CG10472; DyakGE20514	CG10472 gene product from transcript CG10472-RA; CG10472				1637027_s_at	5.48	6.24	-1.69	0.0168	0.602	CG10165	CG10165 gene product from transcript CG10165-RC			1629910_at	1.25	0	2.38	0.0274	0.8039	CG11570	CG11570 gene product from transcript CG11570-RB				1625608_at	2.12	4.3	-4.51	0.0337	0.5454	CG8840	CG8840 gene product from transcript CG8840-RA			1630411_at	8.83	7.32	2.85	0.0013	0.233	CG9945
	1629711_at	4.36	5.25	-1.85	0.0041	0.4177	CG10597	CG10597 gene product from transcript CG10597-RB				1633029_at	0.49	2.91	-5.38	0.0038	0.3735	CG10177	CG10177 gene product from transcript CG10177-RA			1637844_at	2.97	0.07	7.5	0.034	0.8396	CG11584	CG11584 gene product from transcript CG11584-RB				1632959_at	2.58	0.84	3.36	0.0435	0.5842	CG8854	CG8854 gene product from transcript CG8854-RC			1638104_a_at	8.95	9.6	-1.58	0.0375	0.7617	CG9960; Snapin
	1638675_at	0	3.17	-9.02	0.0272	0.8202	CG10680	CG10680 gene product from transcript CG10680-RB				1637198_at	3.04	3.66	-1.54	0.0408	0.7131	CG10345	CG10345 gene product from transcript CG10345-RA			1630641_at	0.6	3.27	-6.38	0.023	0.774	CG11634	CG11634 gene product from transcript CG11634-RB				1636849_at	8.71	9.69	-1.97	1.98e-05	0.0144	CG8858	CG8858 gene product from transcript CG8858-RA			1638121_at	7.26	6.16	2.15	9.27e-05	0.0502	CG9961
	1626622_at	1.93	3.83	-3.74	0.0153	0.7056	CG10750	CG10750 gene product from transcript CG10750-RB				1629726_at	4.86	5.65	-1.73	0.0127	0.5539	CG10472; DyakGE20514	CG10472 gene product from transcript CG10472-RA; CG10472			1637086_at	5.33	4.6	1.66	0.0112	0.6464	CG11843	CG11843 gene product from transcript CG11843-RB				1636852_at	7.88	8.46	-1.5	0.0251	0.4969	CG8939	CG8939 gene product from transcript CG8939-RA			1630784_a_at	7.08	7.69	-1.53	0.0146	0.5945	CG9990
	1631756_at	4.08	5.19	-2.16	0.0121	0.6622	CG10859	CG10859 gene product from transcript CG10859-RA				1626086_at	5.71	4.75	1.96	0.0197	0.6221	CG10621	CG10621 gene product from transcript CG10621-RA			1626257_at	2.47	0	5.53	0.0161	0.7243	CG11891	CG11891 gene product from transcript CG11891-RD				1632625_a_at	2.81	0.41	5.3	0.0061	0.3157	CG8960	CG8960 gene product from transcript CG8960-RA			1624414_at	5.04	4.13	1.88	0.0215	0.6477	CG10041
	1638483_at	1.17	3.07	-3.75	0.0361	0.8782	CG10920	CG10920 gene product from transcript CG10920-RA				1629898_s_at	7.71	6.97	1.66	0.0322	0.6873	CG10737	CG10737 gene product from transcript CG10737-RS			1624260_at	0.39	2.22	-3.57	0.0127	0.6639	CG11977	CG11977 gene product from transcript CG11977-RB				1636930_at	7.73	8.53	-1.74	0.035	0.5556	CG9121	CG9121 gene product from transcript CG9121-RD			1640965_at	7.49	6.82	1.59	0.0301	0.7299	CG10050
	1631566_at	4.96	6.25	-2.45	0.0306	0.8472	CG11069; DyakGE23528	CG11069 gene product from transcript CG11069-RA; CG11069				1626622_at	2.89	3.83	-1.92	0.0472	0.718	CG10750	CG10750 gene product from transcript CG10750-RB			1635054_at	2.29	4.18	-3.69	0.0128	0.6639	CG12069	CG12069 gene product from transcript CG12069-RA				1632582_at	6.41	4.56	3.62	0.0493	0.5973	CG9270	CG9270 gene product from transcript CG9270-RC			1623681_at	3.67	0	12.72	0.0085	0.5063	CG10163; DsecCG10163
	1627841_at	7.4	8.13	-1.66	0.004	0.4107	CG11170	CG11170 gene product from transcript CG11170-RC				1637367_at	4.37	3.43	1.92	0.0224	0.6324	CG10799; DyakGE12534	CG10799 gene product from transcript CG10799-RA; CG10799			1626384_at	7.66	8.33	-1.59	0.0162	0.7243	CG12182	CG12182 gene product from transcript CG12182-RC				1635294_at	8.73	7.98	1.67	0.0115	0.387	CG9312	CG9312 gene product from transcript CG9312-RA			1633029_at	1.22	2.91	-3.23	0.0285	0.7175	CG10177
	1636329_at	3.3	0.73	5.91	0.0128	0.6809	CG11333	CG11333 gene product from transcript CG11333-RA				1624307_at	2.73	0.51	4.67	0.0385	0.7037	CG10801	CG10801 gene product from transcript CG10801-RA			1627928_at	1.84	3.99	-4.44	0.0309	0.834	CG12229; ms(3)76Ca	CG12229 gene product from transcript CG12229-RA; male sterile (3) 76Ca				1625635_at	0	2.54	-5.8	0.0103	0.373	CG9316	CG9316 gene product from transcript CG9316-RA			1640857_at	5.01	6.34	-2.51	0.0184	0.635	CG10208
	1636915_at	4.34	2.66	3.21	0.0059	0.5226	CG11380	CG11380 gene product from transcript CG11380-RB				1639621_at	8.15	9.03	-1.85	0.0001	0.056	CG10916	CG10916 gene product from transcript CG10916-RB			1626662_at	0.14	3	-7.29	0.0236	0.781	CG12309	CG12309 gene product from transcript CG12309-RA				1635645_at	8.6	9.66	-2.08	0.0001	0.0446	CG9319; DsecGM23310	CG9319 gene product from transcript CG9319-RB			1631447_at	5.22	5.85	-1.55	0.0037	0.373	CG10307
	1637426_at	3	1.37	3.09	0.0493	0.9163	CG11449	CG11449 gene product from transcript CG11449-RA				1639703_s_at	8.84	7.8	2.06	0.0035	0.3591	CG10936	CG10936 gene product from transcript CG10936-RA			1641281_at	11.29	10.64	1.58	0.0222	0.7628	CG12391; DyakGE13051	CG12391 gene product from transcript CG12391-RA; CG12391				1629434_at	3.46	0.63	7.12	0.0331	0.543	CG9380	CG9380 gene product from transcript CG9380-RG			1637886_at	1.3	3.65	-5.1	0.0333	0.7533	CG10339
	1629910_at	2.72	0	6.59	0.0015	0.2984	CG11570	CG11570 gene product from transcript CG11570-RB				1630749_at	6.55	5.57	1.97	0.0043	0.4062	CG11052	CG11052 gene product from transcript CG11052-RB			1628600_at	1.4	3.26	-3.62	0.0339	0.8396	CG12448	CG12448 gene product from transcript CG12448-RC				1636970_at	5.23	6.22	-1.99	0.0082	0.348	CG9394	CG9394 gene product from transcript CG9394-RA			1638716_a_at	7.63	3.2	21.51	0.0469	0.8095	CG10725
	1626075_at	0.65	3.09	-5.45	0.0006	0.1659	CG11664; DereGG12816; DsimCG11664; DyakGE16645	CG11664 gene product from transcript CG11664-RA				1640086_at	1.66	3.89	-4.71	0.0287	0.681	CG11106	CG11106 gene product from transcript CG11106-RA			1623134_at	0.55	2.73	-4.54	0.0441	0.8716	CG12506	CG12506 gene product from transcript CG12506-RA				1634449_at	3.23	0.55	6.41	0.0169	0.4449	CG9459	CG9459 gene product from transcript CG9459-RA			1626622_at	1.57	3.83	-4.78	0.0172	0.6265	CG10750
	1624260_at	0.24	2.22	-3.96	0.0257	0.8023	CG11977	CG11977 gene product from transcript CG11977-RB				1635817_at	0.45	3.36	-7.5	0.0469	0.718	CG11131	CG11131 gene product from transcript CG11131-RB			1640682_at	3.71	1.66	4.15	0.0494	0.9081	CG12662	CG12662 gene product from transcript CG12662-RA				1637117_at	0.76	2.34	-3	0.0374	0.5624	CG9483	CG9483 gene product from transcript CG9483-RA			1624846_at	6.8	5.56	2.36	0.0323	0.7427	CG10764
	1640964_at	0	2.18	-4.54	0.0445	0.909	CG12147	CG12147 gene product from transcript CG12147-RA				1628970_at	1.46	3.72	-4.79	0.0421	0.7131	CG11249	CG11249 gene product from transcript CG11249-RA			1638916_at	5.32	4.58	1.67	0.0145	0.6892	CG12688	CG12688 gene product from transcript CG12688-RB				1627022_at	0	2.99	-7.96	0.0307	0.5263	CG9582	CG9582 gene product from transcript CG9582-RB			1627666_at	4.82	5.44	-1.54	0.007	0.4716	CG10979
	1626384_at	7.58	8.33	-1.68	0.0028	0.3623	CG12182	CG12182 gene product from transcript CG12182-RC				1631414_at	6.13	5.24	1.85	0.0069	0.4804	CG11313	CG11313 gene product from transcript CG11313-RC			1640487_at	1.98	4.97	-7.94	0.0294	0.8247	CG12689	CG12689 gene product from transcript CG12689-RA				1625186_at	0.55	3.78	-9.36	0.0405	0.572	CG9589	CG9589 gene product from transcript CG9589-RA			1635777_at	0.92	3.73	-6.98	0.034	0.7563	CG11041
	1641281_at	11.25	10.64	1.53	0.0414	0.9051	CG12391; DyakGE13051	CG12391 gene product from transcript CG12391-RA; CG12391				1636915_at	4.64	2.66	3.96	0.0036	0.365	CG11380	CG11380 gene product from transcript CG11380-RB			1636172_at	4.65	5.97	-2.49	0.0295	0.8247	CG12699; DyakGE14203	CG12699 gene product from transcript CG12699-RB; CG12699				1640085_at	5.76	6.66	-1.86	0.0004	0.0975	CG9733	CG9733 gene product from transcript CG9733-RB			1630749_at	6.45	5.57	1.84	0.0048	0.415	CG11052
	1623258_at	7.2	6.57	1.54	0.0304	0.8472	CG12493	CG12493 gene product from transcript CG12493-RB				1637426_at	3.75	1.37	5.19	0.0338	0.6939	CG11449	CG11449 gene product from transcript CG11449-RA			1631249_at	7.2	7.84	-1.57	0.0069	0.5723	CG12713	CG12713 gene product from transcript CG12713-RA				1629395_at	5.49	6.26	-1.7	0.027	0.5047	CG9743	CG9743 gene product from transcript CG9743-RA			1626167_at	6.94	7.6	-1.58	0.0039	0.3807	CG11125
	1625900_at	0.73	2.69	-3.88	0.0427	0.909	CG12729	CG12729 gene product from transcript CG12729-RA				1629910_at	2.6	0	6.06	0.0029	0.3305	CG11570	CG11570 gene product from transcript CG11570-RB			1633728_at	7.65	5.53	4.35	0.001	0.2498	CG12728	CG12728 gene product from transcript CG12728-RB				1633206_at	4.19	3.55	1.56	0.04	0.571	CG9780	CG9780 gene product from transcript CG9780-RA			1628611_at	5.73	6.52	-1.74	0.0021	0.2735	CG11241
	1628437_at	2.45	0.15	4.93	0.0155	0.7062	CG12783	CG12783 gene product from transcript CG12783-RC				1637844_at	3.36	0.07	9.82	0.003	0.3305	CG11584	CG11584 gene product from transcript CG11584-RB			1624696_a_at	0.37	3.04	-6.39	0.0398	0.8593	CG12769	CG12769 gene product from transcript CG12769-RB				1630229_at	4.84	4.23	1.53	0.0288	0.5138	CG9815	CG9815 gene product from transcript CG9815-RD			1629584_at	3.19	4.89	-3.25	0.0108	0.5362	CG11298
	1629232_at	3.24	4.74	-2.84	0.0006	0.1765	CG12869	CG12869 gene product from transcript CG12869-RA				1637205_at	0.54	2.07	-2.9	0.012	0.5465	CG11608	CG11608 gene product from transcript CG11608-RB			1628437_at	2.9	0.15	6.72	0.0399	0.8593	CG12783	CG12783 gene product from transcript CG12783-RC				1628721_at	4.08	0.57	11.4	7.83e-05	0.033	CG9864; DsecGM26801; DsimGD25294	CG9864 gene product from transcript CG9864-RB; CG9864			1625841_at	6.7	7.42	-1.65	0.0002	0.0693	CG11342; DyakGE20621
	1639840_at	2.06	2.89	-1.79	0.0415	0.9058	CG12898	CG12898 gene product from transcript CG12898-RA				1630641_at	0	3.27	-9.67	0.0385	0.7037	CG11634	CG11634 gene product from transcript CG11634-RB			1629232_at	4.05	4.74	-1.62	0.023	0.774	CG12869	CG12869 gene product from transcript CG12869-RA				1634719_at	2.72	4.74	-4.06	0.013	0.403	CG9920	CG9920 gene product from transcript CG9920-RA			1636915_at	4.67	2.66	4.05	0.009	0.5149	CG11380
	1631730_at	9.41	8.65	1.7	0.0335	0.8676	CG12911	CG12911 gene product from transcript CG12911-RB				1624260_at	0.49	2.22	-3.32	0.0167	0.602	CG11977	CG11977 gene product from transcript CG11977-RB			1635694_at	2.79	4.8	-4.02	0.0292	0.8247	CG12907	CG12907 gene product from transcript CG12907-RB				1628127_at	0.9	3.34	-5.42	0.0342	0.5496	CG9926; DyakGE24404	CG9926 gene product from transcript CG9926-RB; CG9926			1633179_at	0	1.41	-2.65	0.0198	0.6362	CG11391
	1627941_at	0	3.71	-13.11	1.03e-05	0.015	CG12984	CG12984 gene product from transcript CG12984-RA				1640809_at	3.14	0.66	5.57	0.003	0.332	CG12105; DereGG14587; DsimGD13464; DyakGE20945	CG12105 gene product from transcript CG12105-RA; CG12105			1633627_at	6.58	5.75	1.78	0.0376	0.8502	CG13023	CG13023 gene product from transcript CG13023-RB				1630411_at	8.79	7.32	2.77	0.0017	0.1902	CG9945	CG9945 gene product from transcript CG9945-RA			1629910_at	2.9	0	7.47	0.0189	0.635	CG11570
	1636504_a_at	0.01	3.12	-8.68	0.0034	0.3917	CG13008	CG13008 gene product from transcript CG13008-RA				1635987_at	4.87	3.73	2.2	0.0284	0.679	CG12116; DsecCG12116	CG12116 gene product from transcript CG12116-RA			1634127_a_at	7.06	7.76	-1.62	0.0185	0.7333	CG13029; DereGG13586	CG13029 gene product from transcript CG13029-RC; CG13029				1638121_at	6.96	6.16	1.75	0.0004	0.092	CG9961	CG9961 gene product from transcript CG9961-RB			1637205_at	0	2.07	-4.21	0.0063	0.4615	CG11608
	1633264_at	4.86	3.7	2.23	0.0008	0.194	CG13024	CG13024 gene product from transcript CG13024-RC				1640964_at	0	2.18	-4.54	0.0366	0.6982	CG12147	CG12147 gene product from transcript CG12147-RA			1634870_at	0.17	2.87	-6.49	0.045	0.878	CG13031	CG13031 gene product from transcript CG13031-RA				1638273_at	4.64	2.82	3.53	0.0192	0.4606	CG10000	CG10000 gene product from transcript CG10000-RA			1629122_at	8.23	4.08	17.74	1.13e-06	0.0021	CG11697
	1634127_a_at	8.67	7.76	1.89	0.0171	0.7134	CG13029; DereGG13586	CG13029 gene product from transcript CG13029-RC; CG13029				1627505_at	9.09	9.69	-1.51	0.0483	0.7254	CG12159	CG12159 gene product from transcript CG12159-RB			1630684_at	5.89	3.1	6.89	0.0115	0.6525	CG13032	CG13032 gene product from transcript CG13032-RA				1630778_at	4.03	2.92	2.17	0.0313	0.5308	CG10116	CG10116 gene product from transcript CG10116-RA			1637086_at	5.27	4.6	1.59	0.0427	0.7883	CG11843
	1634870_at	1.31	2.87	-2.94	0.0441	0.909	CG13031	CG13031 gene product from transcript CG13031-RA				1624916_a_at	4.36	5.12	-1.69	0.0356	0.6981	CG12163; CG33293	CG12163 gene product from transcript CG12163-RB; CG33293 gene product from transcript CG33293-RA			1636456_at	5.01	3.19	3.55	0.0258	0.7845	CG13053	CG13053 gene product from transcript CG13053-RB				1629182_at	2.8	0.61	4.56	0.0189	0.4591	CG10140	CG10140 gene product from transcript CG10140-RA			1626257_at	2.19	0	4.58	0.0101	0.5362	CG11891
	1630020_at	3.08	4.31	-2.34	0.0308	0.8486	CG13041	CG13041 gene product from transcript CG13041-RA				1628711_at	2.87	4.25	-2.59	0.0472	0.718	CG12307	CG12307 gene product from transcript CG12307-RA			1640034_at	0	3.29	-9.76	0.0024	0.3501	CG13110	CG13110 gene product from transcript CG13110-RA				1623681_at	3.32	0	9.99	0.0186	0.4562	CG10163; DsecCG10163	CG10163 gene product from transcript CG10163-RA			1624260_at	0	2.22	-4.66	0.0165	0.6161	CG11977
	1630532_at	0.02	3.48	-11	0.0332	0.8676	CG13091	CG13091 gene product from transcript CG13091-RB				1626662_at	0	3	-8	0.0077	0.4838	CG12309	CG12309 gene product from transcript CG12309-RA			1627084_s_at	2.67	5.4	-6.66	0.048	0.8973	CG13164	CG13164 gene product from transcript CG13164-RE				1633029_at	1.19	2.91	-3.3	0.0323	0.5386	CG10177	CG10177 gene product from transcript CG10177-RA			1626384_at	7.71	8.33	-1.54	0.0076	0.4839	CG12182
	1640034_at	0	3.29	-9.76	0.0239	0.7876	CG13110	CG13110 gene product from transcript CG13110-RA				1641281_at	11.59	10.64	1.94	0.0022	0.2901	CG12391; DyakGE13051	CG12391 gene product from transcript CG12391-RA; CG12391			1639446_at	0	1.79	-3.46	0.0141	0.6892	CG13243	CG13243 gene product from transcript CG13243-RB				1631447_at	5.16	5.85	-1.62	0.0013	0.1709	CG10307	CG10307 gene product from transcript CG10307-RA			1630969_s_at	4.43	5.37	-1.91	0.0463	0.8069	CG12206
	1638433_at	4.61	0.53	16.91	0.0013	0.2822	CG13135	CG13135 gene product from transcript CG13135-RC				1633117_at	3.63	4.82	-2.28	0.0057	0.4492	CG12395	CG12395 gene product from transcript CG12395-RA			1634900_at	0.59	3.52	-7.59	0.0033	0.4024	CG13244	CG13244 gene product from transcript CG13244-RA				1629726_at	4.8	5.65	-1.81	0.0022	0.2183	CG10472; DyakGE20514	CG10472 gene product from transcript CG10472-RA; CG10472			1628711_at	2.91	4.25	-2.54	0.0419	0.7863	CG12307
	1634900_at	1.45	3.52	-4.21	0.0098	0.6239	CG13244	CG13244 gene product from transcript CG13244-RA				1626873_a_at	0	2.49	-5.61	0.0342	0.6939	CG12448	CG12448 gene product from transcript CG12448-RC			1637502_at	4.28	2.86	2.68	0.0394	0.8593	CG13296	CG13296 gene product from transcript CG13296-RA				1626086_at	6.26	4.75	2.86	0.0268	0.5046	CG10621	CG10621 gene product from transcript CG10621-RA			1641281_at	11.44	10.64	1.74	0.0101	0.5362	CG12391; DyakGE13051
	1629716_a_at	7.11	6.22	1.86	0.0006	0.1659	CG13284	CG13284 gene product from transcript CG13284-RE				1628664_at	6.92	5.95	1.96	0.0188	0.6139	CG12484	CG12484 gene product from transcript CG12484-RB			1634064_at	3.25	0.91	5.07	0.0189	0.7364	CG13311	CG13311 gene product from transcript CG13311-RA				1628379_at	0	3.22	-9.31	0.0172	0.4457	CG10749	CG10749 gene product from transcript CG10749-RA			1635832_at	6.97	7.62	-1.58	0.0189	0.635	CG12413
	1637502_at	4.16	2.86	2.46	0.0381	0.8904	CG13296	CG13296 gene product from transcript CG13296-RA				1639336_at	4.69	2.35	5.08	0.0314	0.6873	CG12522	CG12522 gene product from transcript CG12522-RA			1629935_at	3.73	1.17	5.9	0.0309	0.834	CG13312	CG13312 gene product from transcript CG13312-RA				1631192_at	0.47	2.29	-3.53	0.0468	0.5939	CG10887; DereGG23746; DwilGK22791	CG10887 gene product from transcript CG10887-RA; CG10887			1628664_at	6.95	5.95	2	0.0193	0.6362	CG12484
	1623658_at	0.25	3.26	-8.04	0.0064	0.5362	CG13306	CG13306 gene product from transcript CG13306-RA				1623614_at	1.52	3.59	-4.19	0.0073	0.4804	CG12531	CG12531 gene product from transcript CG12531-RA			1637490_at	6.78	5.97	1.75	0.001	0.2498	CG13314	CG13314 gene product from transcript CG13314-RB				1635777_at	0.97	3.73	-6.74	0.0252	0.4969	CG11041	CG11041 gene product from transcript CG11041-RB			1623258_at	7.26	6.57	1.61	0.0269	0.7051	CG12493
	1639620_at	5.53	6.71	-2.26	0.0048	0.4595	CG13436	CG13436 gene product from transcript CG13436-RA				1630001_at	3.11	3.84	-1.66	0.0356	0.6981	CG12535	CG12535 gene product from transcript CG12535-RF			1623242_at	2.91	1.3	3.05	0.0229	0.774	CG13380; CG4174	CG13380 gene product from transcript CG13380-RB; CG4174 gene product from transcript CG4174-RE				1623662_at	3.37	0.01	10.27	0.0494	0.5986	CG11044	CG11044 gene product from transcript CG11044-RA			1623134_at	0.3	2.73	-5.41	0.0272	0.7082	CG12506
	1635959_at	0.63	2.55	-3.78	0.0218	0.7725	CG13461	CG13461 gene product from transcript CG13461-RA				1641064_at	2.23	4.39	-4.48	0.0427	0.7133	CG12607	CG12607 gene product from transcript CG12607-RC			1639620_at	5.97	6.71	-1.67	0.0113	0.6468	CG13436	CG13436 gene product from transcript CG13436-RA				1630749_at	6.53	5.57	1.94	0.0042	0.2719	CG11052	CG11052 gene product from transcript CG11052-RB			1631249_at	7.08	7.84	-1.7	0.0103	0.5362	CG12713
	1624144_at	6.3	2.63	12.72	4.65e-05	0.0352	CG13566	CG13566 gene product from transcript CG13566-RB				1630102_at	4.6	6.31	-3.27	0.0349	0.6951	CG12617	CG12617 gene product from transcript CG12617-RC			1635959_at	0.61	2.55	-3.85	0.0121	0.6525	CG13461	CG13461 gene product from transcript CG13461-RA				1640086_at	0.34	3.89	-11.72	0.0079	0.3437	CG11106	CG11106 gene product from transcript CG11106-RA			1630441_at	4.25	1.41	7.13	0.0225	0.6598	CG12716
	1639443_at	4.96	5.65	-1.62	0.0381	0.8904	CG13631	CG13631 gene product from transcript CG13631-RB				1640487_at	0.99	4.97	-15.75	0.0164	0.602	CG12689	CG12689 gene product from transcript CG12689-RA			1622975_at	2.16	5.48	-9.98	0.0324	0.8396	CG13477	CG13477 gene product from transcript CG13477-RA				1626167_at	6.94	7.6	-1.59	0.0012	0.1664	CG11125	CG11125 gene product from transcript CG11125-RC			1635410_at	5.55	4.49	2.08	0.0016	0.2468	CG12766
	1632155_at	7.18	8.07	-1.85	0.0084	0.5846	CG13676	CG13676 gene product from transcript CG13676-RB				1636172_at	3.84	5.97	-4.39	0.0053	0.4423	CG12699; DyakGE14203	CG12699 gene product from transcript CG12699-RB; CG12699			1632155_at	7.43	8.07	-1.55	0.0476	0.8933	CG13676	CG13676 gene product from transcript CG13676-RB				1627841_at	7.28	8.13	-1.81	0.0007	0.1236	CG11170	CG11170 gene product from transcript CG11170-RC			1630003_at	6.16	5.27	1.85	0.0084	0.506	CG12825
	1640500_at	8.27	7.16	2.16	0.009	0.6013	CG13678	CG13678 gene product from transcript CG13678-RA				1631249_at	7.12	7.84	-1.65	0.0101	0.5088	CG12713	CG12713 gene product from transcript CG12713-RA			1640500_at	8.4	7.16	2.36	0.0047	0.4819	CG13678	CG13678 gene product from transcript CG13678-RA				1624206_at	4.56	7.19	-6.18	0.0121	0.392	CG11300	CG11300 gene product from transcript CG11300-RA			1639898_at	5.58	6.7	-2.18	0.0477	0.8095	CG12857
	1636778_at	6.43	8.02	-3	0.0477	0.9112	CG13679	CG13679 gene product from transcript CG13679-RB				1624696_a_at	1.03	3.04	-4.03	0.0285	0.679	CG12769	CG12769 gene product from transcript CG12769-RB			1632722_x_at	6.43	7.92	-2.8	0.0024	0.3543	CG13679	CG13679 gene product from transcript CG13679-RB				1630201_a_at	4.09	1.47	6.18	0.0152	0.4227	CG11321	CG11321 gene product from transcript CG11321-RG			1635019_at	6.86	3.49	10.36	0.0006	0.1385	CG12971
	1640312_at	3.51	4.14	-1.54	0.0432	0.909	CG13708	CG13708 gene product from transcript CG13708-RB				1630003_at	6.2	5.27	1.9	0.0083	0.4895	CG12825	CG12825 gene product from transcript CG12825-RA			1639891_at	0	3.31	-9.93	0.025	0.7841	CG13733	CG13733 gene product from transcript CG13733-RA				1636329_at	3.57	0.73	7.15	0.015	0.42	CG11333	CG11333 gene product from transcript CG11333-RA			1636504_a_at	0.96	3.12	-4.48	0.0155	0.6071	CG13008
	1639891_at	0.71	3.31	-6.06	0.0456	0.909	CG13733	CG13733 gene product from transcript CG13733-RA				1635694_at	2.22	4.8	-5.99	0.0029	0.3305	CG12907	CG12907 gene product from transcript CG12907-RB			1628731_s_at	8.67	9.29	-1.55	0.035	0.8396	CG13741; CG8080; DyakGE22587	CG13741 gene product from transcript CG13741-RA; CG13741				1630293_at	3.49	2.13	2.56	0.0119	0.3908	CG11367; CG32454	CG32454 gene product from transcript CG32454-RA			1633264_at	5.36	3.7	3.15	0.0001	0.0602	CG13024
	1638625_at	3.38	1.35	4.06	0.0263	0.8091	CG13917; DmirCG13917	CG13917 gene product from transcript CG13917-RC				1636009_at	7.88	7.19	1.61	0.033	0.6919	CG12910	CG12910 gene product from transcript CG12910-RB			1628302_at	4.44	3.53	1.87	0.0244	0.781	CG13748	CG13748 gene product from transcript CG13748-RA				1636915_at	4.34	2.66	3.22	0.0195	0.4631	CG11380	CG11380 gene product from transcript CG11380-RB			1630684_at	5.51	3.1	5.32	0.0187	0.635	CG13032
	1629022_at	2.52	0	5.74	0.0451	0.909	CG13991	CG13991 gene product from transcript CG13991-RA				1631730_at	9.28	8.65	1.55	0.0408	0.7131	CG12911	CG12911 gene product from transcript CG12911-RB			1636135_at	3.45	0.27	9.1	0.0144	0.6892	CG13931	CG13931 gene product from transcript CG13931-RB				1629375_at	2.36	4.16	-3.48	0.0246	0.4969	CG11400	CG11400 gene product from transcript CG11400-RB			1633809_at	0.73	2.86	-4.37	0.002	0.2715	CG13046
	1631869_at	3.76	1.18	5.96	0.0022	0.3145	CG14053	CG14053 gene product from transcript CG14053-RB				1628142_at	0.91	3.79	-7.38	0.014	0.5683	CG12986	CG12986 gene product from transcript CG12986-RA			1631869_at	3.62	1.18	5.41	0.0036	0.4114	CG14053	CG14053 gene product from transcript CG14053-RB				1637426_at	3.97	1.37	6.07	0.0126	0.3955	CG11449	CG11449 gene product from transcript CG11449-RA			1636456_at	0.98	3.19	-4.61	0.0055	0.4363	CG13053
	1633161_at	7.85	7.24	1.52	0.0435	0.909	CG14074	CG14074 gene product from transcript CG14074-RB				1633264_at	4.46	3.7	1.69	0.0498	0.729	CG13024	CG13024 gene product from transcript CG13024-RC			1623442_at	3.88	1.91	3.92	0.002	0.3303	CG14088	CG14088 gene product from transcript CG14088-RB				1629910_at	2.37	0	5.16	0.0099	0.3656	CG11570	CG11570 gene product from transcript CG11570-RB			1640034_at	0.46	3.29	-7.11	0.0058	0.4479	CG13110
	1626605_at	9.42	7.75	3.18	0.0132	0.6829	CG14075	CG14075 gene product from transcript CG14075-RA				1634127_a_at	9.14	7.76	2.6	0.0004	0.1168	CG13029; DereGG13586	CG13029 gene product from transcript CG13029-RC; CG13029			1625624_at	4.75	3.91	1.8	0.0245	0.781	CG14105; DyakGE20064	CG14105 gene product from transcript CG14105-RA; CG14105				1637205_at	0	2.07	-4.21	0.0019	0.2038	CG11608	CG11608 gene product from transcript CG11608-RB			1634978_at	9.43	8.58	1.8	0.0208	0.6419	CG13117
	1623442_at	3.48	1.91	2.97	0.0166	0.7104	CG14088	CG14088 gene product from transcript CG14088-RB				1630684_at	1.13	3.1	-3.91	0.0129	0.5539	CG13032	CG13032 gene product from transcript CG13032-RA			1627755_at	5.2	4.06	2.2	0.0012	0.2766	CG14185	CG14185 gene product from transcript CG14185-RA				1625173_s_at	8.08	8.88	-1.75	9.24e-07	0.0016	CG11652	CG11652 gene product from transcript CG11652-RA			1638433_at	4.62	0.53	16.96	0.0058	0.4479	CG13135
	1625624_at	4.52	3.91	1.54	0.0216	0.7725	CG14105; DyakGE20064	CG14105 gene product from transcript CG14105-RA; CG14105				1630020_at	1.02	4.31	-9.73	0.0019	0.2739	CG13041	CG13041 gene product from transcript CG13041-RA			1638003_at	3.34	0.01	10.08	0.0076	0.5796	CG14204	CG14204 gene product from transcript CG14204-RB				1626721_at	6.58	5.33	2.37	0.0431	0.5834	CG11762	CG11762 gene product from transcript CG11762-RA			1639003_at	2.9	1.66	2.37	0.0282	0.7117	CG13137
	1627755_at	4.9	4.06	1.8	0.0018	0.3055	CG14185	CG14185 gene product from transcript CG14185-RA				1640034_at	0.05	3.29	-9.42	0.0057	0.4492	CG13110	CG13110 gene product from transcript CG13110-RA			1634062_at	2.53	0.84	3.23	0.0095	0.6172	CG14218	CG14218 gene product from transcript CG14218-RC				1626286_at	8.37	8.98	-1.52	0.0349	0.5553	CG11788; DsecGM22004; DsimGD11503	CG11788 gene product from transcript CG11788-RA; CG11788			1634900_at	0.92	3.52	-6.04	0.0128	0.5678	CG13244
	1634062_at	3.46	0.84	6.15	0.0032	0.3846	CG14218	CG14218 gene product from transcript CG14218-RC				1627084_s_at	3.91	5.4	-2.82	0.0448	0.7172	CG13164	CG13164 gene product from transcript CG13164-RE			1629934_at	0	2.63	-6.19	0.0237	0.781	CG14219	CG14219 gene product from transcript CG14219-RA				1641534_at	1.71	2.9	-2.29	0.0489	0.5968	CG11842	CG11842 gene product from transcript CG11842-RA			1629716_a_at	6.95	6.22	1.66	0.0027	0.322	CG13284
	1636421_at	4.49	5.62	-2.19	0.0087	0.5922	CG14260	CG14260 gene product from transcript CG14260-RA				1639446_at	0.24	1.79	-2.94	0.0311	0.687	CG13243	CG13243 gene product from transcript CG13243-RB			1628417_at	2.8	0	6.97	0.0372	0.8502	CG14324	CG14324 gene product from transcript CG14324-RA				1626257_at	2.87	0	7.3	0.0162	0.4377	CG11891	CG11891 gene product from transcript CG11891-RD			1640392_at	6.39	5.54	1.8	0.0055	0.4363	CG13288
	1626149_at	3.19	1.86	2.52	0.0245	0.7963	CG14341	CG14341 gene product from transcript CG14341-RB				1634900_at	0	3.52	-11.47	0.0008	0.1792	CG13244	CG13244 gene product from transcript CG13244-RA			1626149_at	4.44	1.86	5.96	0.0023	0.3481	CG14341	CG14341 gene product from transcript CG14341-RB				1624892_s_at	4.16	3.22	1.91	0.0376	0.5636	CG11892; DyakCG11892	CG11892 gene product from transcript CG11892-RA			1637502_at	4.57	2.86	3.26	0.0123	0.5573	CG13296
	1637797_at	0.8	3.3	-5.67	0.0237	0.7853	CG14400	CG14400 gene product from transcript CG14400-RA				1637502_at	4.71	2.86	3.6	0.009	0.5025	CG13296	CG13296 gene product from transcript CG13296-RA			1632212_at	6.09	5.23	1.8	0.0251	0.7841	CG14401	CG14401 gene product from transcript CG14401-RA				1626199_at	6.99	7.77	-1.72	0.0449	0.5874	CG12104	CG12104 gene product from transcript CG12104-RB			1634777_at	0	3.11	-8.61	0.02	0.6362	CG13297
	1623329_at	0	2.39	-5.23	0.0351	0.8736	CG14500	CG14500 gene product from transcript CG14500-RA				1634777_at	0	3.11	-8.61	0.0223	0.6324	CG13297	CG13297 gene product from transcript CG13297-RA			1628574_at	0.87	2.77	-3.75	0.0238	0.781	CG14402	CG14402 gene product from transcript CG14402-RA				1626662_at	1	3	-4	0.0363	0.5591	CG12309	CG12309 gene product from transcript CG12309-RA			1623658_at	0	3.26	-9.6	0.0041	0.3849	CG13306
	1629773_at	0.12	2.61	-5.62	0.0098	0.6239	CG14518	CG14518 gene product from transcript CG14518-RA				1623658_at	0.51	3.26	-6.72	0.0132	0.5579	CG13306	CG13306 gene product from transcript CG13306-RA			1633408_at	2.45	0	5.47	0.0265	0.7913	CG14424	CG14424 gene product from transcript CG14424-RA				1635152_at	0.44	2.59	-4.44	0.0477	0.5949	CG12376	CG12376 gene product from transcript CG12376-RA			1629955_at	3.15	0	8.89	0.0242	0.6791	CG13309; DsimCG13309; DyakGE20785
	1636390_at	0.07	2.66	-6.02	0.0164	0.7104	CG14568	CG14568 gene product from transcript CG14568-RA				1634064_at	2.98	0.91	4.2	0.0259	0.6587	CG13311	CG13311 gene product from transcript CG13311-RA			1641110_at	3.6	1.67	3.8	0.035	0.8396	CG14443	CG14443 gene product from transcript CG14443-RB				1628600_at	0.97	3.26	-4.89	0.0188	0.4588	CG12448	CG12448 gene product from transcript CG12448-RC			1637490_at	6.77	5.97	1.74	0.0007	0.1539	CG13314
	1635432_at	0	3.61	-12.19	0.0045	0.4348	CG14607	CG14607 gene product from transcript CG14607-RB				1636568_at	4.3	2.91	2.62	0.0407	0.7131	CG13323	CG13323 gene product from transcript CG13323-RB			1636005_at	1.2	3.51	-4.94	0.0384	0.8539	CG14495	CG14495 gene product from transcript CG14495-RA				1636971_at	0	3.22	-9.32	0.0166	0.4421	CG12464	CG12464 gene product from transcript CG12464-RA			1636568_at	4.67	2.91	3.39	0.0122	0.5564	CG13323
	1630608_at	5.92	4.8	2.17	0.0161	0.7104	CG14608	CG14608 gene product from transcript CG14608-RC				1623242_at	2.98	1.3	3.19	0.0187	0.6139	CG13380; CG4174	CG13380 gene product from transcript CG13380-RB; CG4174 gene product from transcript CG4174-RE			1635432_at	0	3.61	-12.19	0.0203	0.7504	CG14607	CG14607 gene product from transcript CG14607-RB				1639336_at	5.42	2.35	8.41	0.0106	0.3791	CG12522	CG12522 gene product from transcript CG12522-RA			1630967_at	0.45	2.57	-4.35	0.0159	0.6098	CG13385
	1622977_at	3.96	2.9	2.08	0.0208	0.7723	CG14635	CG14635 gene product from transcript CG14635-RA				1631570_at	3.35	0.79	5.92	0.0395	0.7093	CG13438	CG13438 gene product from transcript CG13438-RA			1622977_at	3.77	2.9	1.82	0.0389	0.8584	CG14635	CG14635 gene product from transcript CG14635-RA				1636172_at	5.07	5.97	-1.87	0.0325	0.5406	CG12699; DyakGE14203	CG12699 gene product from transcript CG12699-RB; CG12699			1639620_at	5.94	6.71	-1.7	0.0308	0.7313	CG13436
	1631147_at	3.67	2.3	2.58	0.0411	0.9044	CG14692	CG14692 gene product from transcript CG14692-RE				1635959_at	1	2.55	-2.92	0.0228	0.6341	CG13461	CG13461 gene product from transcript CG13461-RA			1624540_at	5.99	6.58	-1.51	0.027	0.796	CG14642; CG34305	CG14642 gene product from transcript CG14642-RA; CG34305 gene product from transcript CG34305-RA				1631249_at	6.86	7.84	-1.98	0.0019	0.2018	CG12713	CG12713 gene product from transcript CG12713-RA			1635959_at	0.1	2.55	-5.48	0.0134	0.5812	CG13461
	1631888_at	0	3.3	-9.86	0.0229	0.7815	CG14718; DmauCG14718; DsimGD18777	CG14718 gene product from transcript CG14718-RA; CG14718				1622975_at	0	5.48	-44.48	0.0148	0.5735	CG13477	CG13477 gene product from transcript CG13477-RA			1631147_at	4.62	2.3	4.99	0.0036	0.4114	CG14692	CG14692 gene product from transcript CG14692-RE				1634027_at	3.12	0.64	5.58	0.0411	0.572	CG12715	CG12715 gene product from transcript CG12715-RB			1633939_at	4.21	3.57	1.56	0.0422	0.788	CG13563
	1631366_at	1.19	3.62	-5.36	0.0244	0.793	CG14752	CG14752 gene product from transcript CG14752-RA				1640852_at	3.24	4.16	-1.89	0.0243	0.6467	CG13544	CG13544 gene product from transcript CG13544-RA			1631888_at	0.12	3.3	-9.04	0.009	0.6057	CG14718; DmauCG14718; DsimGD18777	CG14718 gene product from transcript CG14718-RA; CG14718				1624696_a_at	0.91	3.04	-4.39	0.0265	0.5046	CG12769	CG12769 gene product from transcript CG12769-RB			1624144_at	6.52	2.63	14.78	3.79e-05	0.0256	CG13566
	1636564_at	7.86	7.09	1.71	0.0255	0.8018	CG14757	CG14757 gene product from transcript CG14757-RA				1633939_at	4.57	3.57	2.01	0.0243	0.6467	CG13563	CG13563 gene product from transcript CG13563-RB			1636564_at	6.43	7.09	-1.58	0.0024	0.3501	CG14757	CG14757 gene product from transcript CG14757-RA				1630003_at	6.35	5.27	2.11	0.003	0.2315	CG12825	CG12825 gene product from transcript CG12825-RA			1633857_at	3.64	4.83	-2.29	0.0162	0.6108	CG13659
	1636640_at	4.64	2.83	3.51	0.0403	0.8976	CG14811	CG14811 gene product from transcript CG14811-RB				1628485_at	1.84	4.19	-5.08	0.0089	0.5016	CG13564	CG13564 gene product from transcript CG13564-RA			1628997_at	2.36	4.57	-4.65	0.012	0.6525	CG14763	CG14763 gene product from transcript CG14763-RC				1640921_at	2.64	4.48	-3.58	0.0029	0.2309	CG12831	CG12831 gene product from transcript CG12831-RC			1636078_at	1.67	0.23	2.71	0.0165	0.6161	CG13670
	1638815_at	2.9	4.84	-3.83	0.0387	0.8905	CG14850	CG14850 gene product from transcript CG14850-RA				1636397_at	2.99	0.86	4.39	0.0462	0.718	CG13615	CG13615 gene product from transcript CG13615-RA			1625347_at	3.53	1.88	3.12	0.043	0.8652	CG14829	CG14829 gene product from transcript CG14829-RB				1639898_at	5.81	6.7	-1.86	0.0368	0.5596	CG12857	CG12857 gene product from transcript CG12857-RB			1632155_at	7.21	8.07	-1.8	0.0142	0.5904	CG13676
	1627682_at	4.5	0.73	13.71	0.026	0.8062	CG14949	CG14949 gene product from transcript CG14949-RA				1632362_at	2.42	4.71	-4.88	0.0296	0.6839	CG13616	CG13616 gene product from transcript CG13616-RB			1638815_at	1.22	4.84	-12.3	0.0395	0.8593	CG14850	CG14850 gene product from transcript CG14850-RA				1632865_s_at	4.39	5.1	-1.64	0.0105	0.3767	CG12974	CG12974 gene product from transcript CG12974-RD			1640500_at	8.25	7.16	2.13	0.0104	0.5362	CG13678
	1629093_at	0.13	2.24	-4.33	0.02	0.7609	CG14960	CG14960 gene product from transcript CG14960-RA				1638216_at	9.39	10.1	-1.64	0.0045	0.4246	CG13623	CG13623 gene product from transcript CG13623-RA			1623569_at	8.56	7.89	1.58	0.0333	0.8396	CG14906; CG14907	CG14906 gene product from transcript CG14906-RC; CG14907 gene product from transcript CG14907-RA				1627941_at	1.31	3.71	-5.29	0.0005	0.0986	CG12984	CG12984 gene product from transcript CG12984-RA			1631354_x_at	6.66	8.2	-2.9	0.0014	0.2398	CG13679
	1638974_at	4.93	3.18	3.38	0.0305	0.8472	CG14963	CG14963 gene product from transcript CG14963-RA				1640500_at	8.5	7.16	2.53	0.0013	0.2366	CG13678	CG13678 gene product from transcript CG13678-RA			1635387_at	3.9	2.73	2.26	0.044	0.8716	CG14913; DpseGA13348; DsimGD23753	CG14913 gene product from transcript CG14913-RB; GA13348				1633064_at	3.61	1.18	5.38	0.041	0.572	CG12985	CG12985 gene product from transcript CG12985-RA			1635194_at	1.98	0	3.94	0.02	0.6362	CG13869; DsecGM19804; DsimGD25297
	1639452_at	5.69	6.41	-1.64	0.0145	0.6978	CG14984	CG14984 gene product from transcript CG14984-RC				1632722_x_at	6.34	7.92	-3	0.0005	0.1286	CG13679	CG13679 gene product from transcript CG13679-RB			1637600_at	0.3	3.86	-11.8	0.0121	0.6525	CG14926	CG14926 gene product from transcript CG14926-RB				1637073_a_at	3.98	1.87	4.34	0.048	0.5967	CG12995	CG12995 gene product from transcript CG12995-RA			1638625_at	3.3	1.35	3.86	0.0346	0.7563	CG13917; DmirCG13917
	1633617_at	2.69	3.92	-2.34	0.0482	0.9123	CG15116	CG15116 gene product from transcript CG15116-RA				1623065_at	5.32	6.01	-1.61	0.0119	0.5465	CG13692	CG13692 gene product from transcript CG13692-RA			1630140_at	0.91	3.17	-4.78	0.0253	0.7845	CG14931	CG14931 gene product from transcript CG14931-RC				1633264_at	5.27	3.7	2.97	8.04e-05	0.0331	CG13024	CG13024 gene product from transcript CG13024-RC			1636135_at	3.28	0.27	8.07	0.0154	0.6071	CG13931
	1638091_at	0.56	3.59	-8.18	0.0483	0.9123	CG15143	CG15143 gene product from transcript CG15143-RA				1625261_x_at	1.04	2.95	-3.77	0.0213	0.6253	CG13722	CG13722 gene product from transcript CG13722-RB			1627682_at	3.96	0.73	9.4	0.0401	0.8593	CG14949	CG14949 gene product from transcript CG14949-RA				1634127_a_at	9.31	7.76	2.94	0.0005	0.1039	CG13029; DereGG13586	CG13029 gene product from transcript CG13029-RC; CG13029			1635232_at	4.61	1.59	8.16	0.0357	0.7617	CG13983
	1629952_at	0	2.95	-7.75	0.032	0.8584	CG15227	CG15227 gene product from transcript CG15227-RB				1626285_at	0.89	3.25	-5.14	0.0211	0.625	CG13806	CG13806 gene product from transcript CG13806-RA			1632611_at	2.59	3.69	-2.15	0.0176	0.733	CG15136	CG15136 gene product from transcript CG15136-RB				1640034_at	0.06	3.29	-9.39	0.0044	0.2822	CG13110	CG13110 gene product from transcript CG13110-RA			1631869_at	3.25	1.18	4.18	0.0134	0.5812	CG14053
	1634205_at	0.3	2.56	-4.79	0.0251	0.8	CG15254; DsecCG15254	CG15254 gene product from transcript CG15254-RB				1637644_at	4.55	3.57	1.98	0.0269	0.6665	CG13813	CG13813 gene product from transcript CG13813-RA			1623533_at	0.85	0.11	1.66	0.002	0.3303	CG15140	CG15140 gene product from transcript CG15140-RB				1634978_at	9.57	8.58	1.98	0.0171	0.4449	CG13117	CG13117 gene product from transcript CG13117-RB			1623442_at	3.55	1.91	3.11	0.0274	0.7103	CG14088
	1632970_at	1.43	2.7	-2.42	0.0353	0.8753	CG15336	CG15336 gene product from transcript CG15336-RD				1637138_at	4.31	5.05	-1.67	0.0205	0.6228	CG13898	CG13898 gene product from transcript CG13898-RA			1640269_at	3.3	4.62	-2.49	0.0211	0.7546	CG15147	CG15147 gene product from transcript CG15147-RA				1625802_a_at	2.59	1.39	2.3	0.0176	0.4493	CG13135	CG13135 gene product from transcript CG13135-RC			1640343_at	0.16	2.66	-5.66	0.0154	0.6071	CG14106; CG33263
	1628095_at	4.2	2.94	2.39	0.0009	0.2028	CG15370	CG15370 gene product from transcript CG15370-RA				1623126_at	4.2	1.28	7.57	0.0485	0.7266	CG13912	CG13912 gene product from transcript CG13912-RA			1623609_at	3.27	4.8	-2.89	0.0078	0.5796	CG15172	CG15172 gene product from transcript CG15172-RB				1638515_at	3.57	2.86	1.64	0.0312	0.5308	CG13155; DyakGE13455	CG13155 gene product from transcript CG13155-RA; CG13155			1627755_at	4.71	4.06	1.57	0.0121	0.5564	CG14185
	1640827_at	0.18	2.46	-4.85	0.0241	0.7876	CG15422	CG15422 gene product from transcript CG15422-RA				1638625_at	3.88	1.35	5.75	0.0084	0.4919	CG13917; DmirCG13917	CG13917 gene product from transcript CG13917-RC			1626108_at	2.21	3.46	-2.39	0.032	0.8386	CG15177	CG15177 gene product from transcript CG15177-RB				1627084_s_at	1.22	5.4	-18.18	0.0095	0.3626	CG13164	CG13164 gene product from transcript CG13164-RE			1639082_at	5.3	3.44	3.63	0.0122	0.5564	CG14247; DmadCG14247; DsubCG14247
	1626957_at	0.54	3.05	-5.72	0.044	0.909	CG15450	CG15450 gene product from transcript CG15450-RA				1636135_at	3.16	0.27	7.43	0.0363	0.6981	CG13931	CG13931 gene product from transcript CG13931-RB			1630663_a_at	1.38	4.61	-9.36	0.0107	0.6385	CG15219; DmauCG15219; DsimCG15219	CG15219 gene product from transcript CG15219-RC				1638546_at	4.18	2.77	2.67	0.0496	0.5986	CG13218	CG13218 gene product from transcript CG13218-RA			1632330_at	4.76	3.75	2.01	0.0438	0.794	CG14323
	1627368_at	5.73	5.04	1.61	0.0328	0.8655	CG15497; Fer1	CG15497 gene product from transcript CG15497-RA; 48 related 1				1631869_at	3.29	1.18	4.31	0.011	0.5293	CG14053	CG14053 gene product from transcript CG14053-RB			1629952_at	0	2.95	-7.75	0.0138	0.6826	CG15227	CG15227 gene product from transcript CG15227-RB				1628879_at	3.28	0.7	5.96	0.023	0.4922	CG13223	CG13223 gene product from transcript CG13223-RA			1628417_at	2.62	0	6.16	0.0343	0.7563	CG14324
	1624201_at	2.93	3.79	-1.81	0.0497	0.9181	CG15498	CG15498 gene product from transcript CG15498-RA				1623442_at	3.49	1.91	3	0.0064	0.4723	CG14088	CG14088 gene product from transcript CG14088-RB			1628095_at	4.22	2.94	2.44	0.0009	0.2415	CG15370	CG15370 gene product from transcript CG15370-RA				1639446_at	0	1.79	-3.46	0.0141	0.4119	CG13243	CG13243 gene product from transcript CG13243-RB			1628277_at	2.71	3.81	-2.14	0.0366	0.7617	CG14384
	1638588_at	7.8	6.93	1.83	0.0134	0.6831	CG15522	CG15522 gene product from transcript CG15522-RB				1640343_at	0	2.66	-6.31	0.0111	0.5293	CG14106; CG33263	CG14106 gene product from transcript CG14106-RA			1625184_at	0.16	2.67	-5.69	0.0384	0.8539	CG15403	CG15403 gene product from transcript CG15403-RA				1634900_at	0	3.52	-11.47	0.0053	0.2969	CG13244	CG13244 gene product from transcript CG13244-RA			1632212_at	6.31	5.23	2.1	0.0039	0.3807	CG14401
	1633245_at	0.01	1.49	-2.78	0.0434	0.909	CG15529	CG15529 gene product from transcript CG15529-RB				1637002_at	0	2.94	-7.65	0.0097	0.5079	CG14125	CG14125 gene product from transcript CG14125-RB			1640827_at	0	2.46	-5.5	0.0346	0.8396	CG15422	CG15422 gene product from transcript CG15422-RA				1635919_at	8.13	8.78	-1.58	0.0025	0.2218	CG13255	CG13255 gene product from transcript CG13255-RB			1627293_at	4.17	4.84	-1.59	0.0212	0.6475	CG14439
	1639218_s_at	0.71	1.58	-1.83	0.0345	0.8692	CG15530	CG15530 gene product from transcript CG15530-RB				1634062_at	2.69	0.84	3.6	0.0392	0.7069	CG14218	CG14218 gene product from transcript CG14218-RC			1628693_at	4.36	5.49	-2.19	0.0404	0.8593	CG15429	CG15429 gene product from transcript CG15429-RA				1637502_at	4.41	2.86	2.92	0.0222	0.4866	CG13296	CG13296 gene product from transcript CG13296-RA			1635648_at	5.1	5.78	-1.6	0.0176	0.6265	CG14490
	1633282_at	0	2.26	-4.8	0.0249	0.7988	CG15708	CG15708 gene product from transcript CG15708-RA				1639733_s_at	8.43	9.12	-1.61	0.0331	0.6919	CG14275	CG14275 gene product from transcript CG14275-RA			1626957_at	0	3.05	-8.3	0.0102	0.6267	CG15450	CG15450 gene product from transcript CG15450-RA				1623658_at	0.02	3.26	-9.44	0.0067	0.3268	CG13306	CG13306 gene product from transcript CG13306-RA			1632930_at	3.65	1.65	3.98	0.0126	0.5663	CG14506
	1625380_at	0.19	2.74	-5.82	0.01	0.6308	CG15712	CG15712 gene product from transcript CG15712-RA				1634274_s_at	0	2.62	-6.16	0.0347	0.6951	CG14305	CG14305 gene product from transcript CG14305-RC			1624201_at	2.82	3.79	-1.95	0.0194	0.7464	CG15498	CG15498 gene product from transcript CG15498-RA				1634064_at	3.74	0.91	7.12	0.007	0.333	CG13311	CG13311 gene product from transcript CG13311-RA			1623689_a_at	5.39	6.08	-1.62	0.0304	0.7299	CG14642
	1640910_at	6.12	2.14	15.84	0.0008	0.1891	CG15731	CG15731 gene product from transcript CG15731-RA				1627099_at	3.41	4.01	-1.52	0.0414	0.7131	CG14391	CG14391 gene product from transcript CG14391-RA			1639248_at	5.56	4.93	1.55	0.0346	0.8396	CG15701	CG15701 gene product from transcript CG15701-RA				1624587_at	3.7	1.6	4.28	0.0127	0.3968	CG13323	CG13323 gene product from transcript CG13323-RB			1624540_at	5.84	6.58	-1.68	0.0178	0.6289	CG14642; CG34305
	1640884_at	7.91	5.87	4.13	3.83e-08	0.0004	CG15784	CG15784 gene product from transcript CG15784-RB				1637797_at	0.72	3.3	-5.98	0.0231	0.6352	CG14400	CG14400 gene product from transcript CG14400-RA			1636235_at	2.83	0.31	5.73	0.0422	0.8635	CG15754	CG15754 gene product from transcript CG15754-RA				1639268_at	5.33	1.69	12.46	0.006	0.3155	CG13324; DyakGE13403	CG13324 gene product from transcript CG13324-RA			1631147_at	4	2.3	3.24	0.0091	0.5149	CG14692
	1640649_at	0	2.85	-7.2	0.009	0.6013	CG15878	CG15878 gene product from transcript CG15878-RA				1633408_at	2.48	0	5.58	0.0148	0.5735	CG14424	CG14424 gene product from transcript CG14424-RA			1632759_at	7.26	6.44	1.76	0.0009	0.2412	CG15864	CG15864 gene product from transcript CG15864-RB				1623242_at	3.44	1.3	4.38	0.0052	0.2969	CG13380; CG4174	CG13380 gene product from transcript CG13380-RB; CG4174 gene product from transcript CG4174-RE			1639704_at	5.12	3.96	2.25	0.0258	0.6984	CG14695
	1623642_at	2.89	0	7.4	0.0132	0.6829	CG16723	CG16723 gene product from transcript CG16723-RB				1623329_at	0	2.39	-5.23	0.0412	0.7131	CG14500	CG14500 gene product from transcript CG14500-RA			1635844_at	3.45	4.1	-1.57	0.0488	0.9037	CG15887	CG15887 gene product from transcript CG15887-RA				1627268_at	3	0	7.99	0.0153	0.4238	CG13386	CG13386 gene product from transcript CG13386-RA			1631888_at	0.52	3.3	-6.89	0.0085	0.5063	CG14718; DmauCG14718; DsimGD18777
	1633220_at	3.53	4.39	-1.81	0.0434	0.909	CG16739	CG16739 gene product from transcript CG16739-RA				1633562_at	3.9	2.53	2.6	0.0259	0.6587	CG14569	CG14569 gene product from transcript CG14569-RA			1627667_at	10.68	11.31	-1.55	0.0049	0.5028	CG16753	CG16753 gene product from transcript CG16753-RA				1639620_at	5.57	6.71	-2.2	0.0066	0.3268	CG13436	CG13436 gene product from transcript CG13436-RA			1641133_at	3.09	4.54	-2.72	0.0197	0.6362	CG14756
	1630088_at	5.52	6.29	-1.71	0.0233	0.7815	CG16743; DyakGE18499	CG16743 gene product from transcript CG16743-RB; CG16743				1636683_at	6.27	3.58	6.44	0.0022	0.2946	CG14610	CG14610 gene product from transcript CG14610-RB			1631986_at	3.9	3	1.86	0.0314	0.8386	CG16998	CG16998 gene product from transcript CG16998-RA				1635959_at	0.49	2.55	-4.18	0.0153	0.4238	CG13461	CG13461 gene product from transcript CG13461-RA			1626242_at	6.72	7.67	-1.93	0.0488	0.8125	CG14795; DmauCG14795; DsimCG14795
	1631986_at	3.59	3	1.51	0.0285	0.8312	CG16998	CG16998 gene product from transcript CG16998-RA				1635118_at	1.86	4.19	-5.03	0.0267	0.6665	CG14658	CG14658 gene product from transcript CG14658-RA			1625081_at	6.42	7.12	-1.62	0.0013	0.2788	CG17260	CG17260 gene product from transcript CG17260-RC				1624144_at	5.3	2.63	6.37	0.0002	0.0646	CG13566	CG13566 gene product from transcript CG13566-RB			1637960_at	1.28	0.37	1.89	0.0334	0.7548	CG14839
	1624964_at	5.06	8.14	-8.46	0.012	0.6622	CG17105	CG17105 gene product from transcript CG17105-RB				1638655_at	0	1.81	-3.51	0.0139	0.5683	CG14692	CG14692 gene product from transcript CG14692-RE			1634988_a_at	5.41	6.26	-1.8	0.0018	0.3211	CG17352	CG17352 gene product from transcript CG17352-RA				1628533_at	2.2	4.8	-6.05	0.0285	0.5138	CG13578	CG13578 gene product from transcript CG13578-RA			1639504_at	8.44	9.1	-1.58	0.0331	0.7505	CG14855
	1639049_at	0	2.87	-7.29	0.0267	0.8116	CG17145	CG17145 gene product from transcript CG17145-RB				1639704_at	4.75	3.96	1.74	0.0491	0.7281	CG14695	CG14695 gene product from transcript CG14695-RA			1629670_at	2.87	5.45	-5.98	0.0252	0.7845	CG17376	CG17376 gene product from transcript CG17376-RB				1624424_at	3.44	1.22	4.65	0.0216	0.4821	CG13587	CG13587 gene product from transcript CG13587-RA			1623569_at	8.71	7.89	1.75	0.0031	0.3446	CG14906; CG14907
	1634861_at	0	0.84	-1.79	0.0214	0.7725	CG17177	CG17177 gene product from transcript CG17177-RA				1631888_at	1.13	3.3	-4.5	0.0175	0.6042	CG14718; DmauCG14718; DsimGD18777	CG14718 gene product from transcript CG14718-RA; CG14718			1638626_a_at	3.05	4.06	-2.01	0.0302	0.834	CG17377; upd1	CG17377 gene product from transcript CG17377-RF; unpaired				1639443_at	6.45	5.65	1.74	0.0032	0.242	CG13631	CG13631 gene product from transcript CG13631-RB			1623103_at	7.23	6.18	2.08	0.0068	0.4692	CG14946
	1623483_at	0.98	3.53	-5.87	0.0182	0.7331	CG17283	CG17283 gene product from transcript CG17283-RA				1634765_at	0.96	3.14	-4.54	0.0012	0.2344	CG14739	CG14739 gene product from transcript CG14739-RA			1628925_at	1.65	4	-5.08	0.0402	0.8593	CG17625	CG17625 gene product from transcript CG17625-RA				1640500_at	7.91	7.16	1.68	0.0448	0.5874	CG13678	CG13678 gene product from transcript CG13678-RA			1627682_at	4.1	0.73	10.39	0.0385	0.7669	CG14949
	1625558_a_at	1.33	3.77	-5.4	0.0475	0.9112	CG17290	CG17290 gene product from transcript CG17290-RC				1641133_at	3.74	4.54	-1.74	0.0494	0.7284	CG14756	CG14756 gene product from transcript CG14756-RA			1623294_at	8.19	4.58	12.23	0.0001	0.0724	CG17669	CG17669 gene product from transcript CG17669-RA				1632722_x_at	6.07	7.92	-3.61	0.0001	0.041	CG13679	CG13679 gene product from transcript CG13679-RB			1639452_at	5.76	6.41	-1.57	0.0179	0.6289	CG14984
	1628644_at	0.57	2.17	-3.03	0.0181	0.7331	CG17350	CG17350 gene product from transcript CG17350-RA				1628997_at	2.94	4.57	-3.11	0.027	0.6665	CG14763	CG14763 gene product from transcript CG14763-RC			1623597_s_at	9.51	8.67	1.79	0.0022	0.3481	CG17684	CG17684 gene product from transcript CG17684-RC				1639225_at	4.38	2.43	3.86	0.0287	0.5138	CG13711	CG13711 gene product from transcript CG13711-RA			1641720_at	0	2.49	-5.62	0.0237	0.6715	CG15035
	1634988_a_at	5.33	6.26	-1.91	0.0008	0.1891	CG17352	CG17352 gene product from transcript CG17352-RA				1641587_at	4.5	5.6	-2.16	0.0457	0.7172	CG14777; CG14778	CG14777 gene product from transcript CG14777-RF; CG14778 gene product from transcript CG14778-RA			1638619_s_at	5.74	6.35	-1.52	0.0258	0.7845	CG17698	CG17698 gene product from transcript CG17698-RF				1639891_at	0.31	3.31	-8.03	0.0257	0.5011	CG13733	CG13733 gene product from transcript CG13733-RA			1623533_at	0.87	0.11	1.68	0.0017	0.2614	CG15140
	1641107_at	0.89	2.85	-3.88	0.0443	0.909	CG17732	CG17732 gene product from transcript CG17732-RB				1626242_at	6.49	7.67	-2.27	0.0154	0.5825	CG14795; DmauCG14795; DsimCG14795	CG14795 gene product from transcript CG14795-RB			1637293_at	5.62	4.6	2.02	0.0223	0.7628	CG17707; DyakGE16597	CG17707 gene product from transcript CG17707-RC; CG17707				1640810_at	2.67	0	6.36	0.0397	0.5703	CG13810	CG13810 gene product from transcript CG13810-RB			1632286_at	1.54	3.61	-4.19	0.0248	0.6841	CG15161
	1628252_at	6.93	7.71	-1.72	0.0059	0.5229	CG17919	CG17919 gene product from transcript CG17919-RA				1634852_at	1.77	4.27	-5.67	0.0187	0.6139	CG14851	CG14851 gene product from transcript CG14851-RA			1623439_at	0	3.69	-12.93	0.0182	0.7333	CG17744	CG17744 gene product from transcript CG17744-RA				1637644_at	4.37	3.57	1.75	0.0486	0.5967	CG13813	CG13813 gene product from transcript CG13813-RA			1623609_at	3.35	4.8	-2.73	0.0148	0.5987	CG15172
	1631549_s_at	8.73	9.58	-1.8	0.0032	0.3846	CG18278; CG30059	CG18278 gene product from transcript CG18278-RA; CG30059 gene product from transcript CG30059-RA				1631262_at	2.92	0.08	7.14	0.0465	0.718	CG14866	CG14866 gene product from transcript CG14866-RA			1630528_at	0	1.89	-3.72	0.0248	0.7841	CG17751	CG17751 gene product from transcript CG17751-RB				1636128_at	2.4	4.17	-3.42	0.0399	0.571	CG13838	CG13838 gene product from transcript CG13838-RA			1629952_at	0.78	2.95	-4.52	0.0431	0.7892	CG15227
	1627678_at	2.28	0	4.85	0.034	0.8676	CG18302	CG18302 gene product from transcript CG18302-RA				1637600_at	0.08	3.86	-13.67	0.0259	0.6587	CG14926	CG14926 gene product from transcript CG14926-RB			1639956_at	7.73	8.43	-1.63	0.0418	0.8609	CG17760	CG17760 gene product from transcript CG17760-RB				1630602_at	1.04	4.27	-9.38	0.0288	0.5138	CG13842	CG13842 gene product from transcript CG13842-RB			1629041_at	2.29	3.89	-3.04	0.0378	0.7617	CG15357
	1637854_at	1.35	3.91	-5.89	0.0284	0.8312	CG18335	CG18335 gene product from transcript CG18335-RA				1624697_at	0.04	3.6	-11.81	0.0261	0.6604	CG14983	CG14983 gene product from transcript CG14983-RA			1636555_at	0.25	2.21	-3.87	0.0495	0.9081	CG17784	CG17784 gene product from transcript CG17784-RA				1636135_at	2.84	0.27	5.95	0.0087	0.3544	CG13931	CG13931 gene product from transcript CG13931-RB			1628095_at	3.98	2.94	2.06	0.0042	0.3917	CG15370
	1627460_at	9.21	7.99	2.32	4.54e-05	0.0352	CG18343	CG18343 gene product from transcript CG18343-RB				1636338_at	5.43	4.74	1.62	0.0381	0.7034	CG15021	CG15021 gene product from transcript CG15021-RA			1639070_a_at	0.07	2.19	-4.37	0.0289	0.8218	CG17944	CG17944 gene product from transcript CG17944-RB				1625430_at	5.04	4.3	1.67	0.0498	0.599	CG14022; DyakGE19003	CG14022 gene product from transcript CG14022-RA; CG14022			1629673_at	5.33	6.16	-1.79	0.0362	0.7617	CG15418
	1641041_at	8.51	7.76	1.69	0.0142	0.6933	CG18467	CG18467 gene product from transcript CG18467-RA				1641720_at	0	2.49	-5.62	0.027	0.6665	CG15035	CG15035 gene product from transcript CG15035-RA			1634108_at	2.17	3.15	-1.98	0.0348	0.8396	CG17991	CG17991 gene product from transcript CG17991-RA				1631869_at	3.39	1.18	4.61	0.0089	0.357	CG14053	CG14053 gene product from transcript CG14053-RB			1627368_at	6.43	5.04	2.62	0.003	0.343	CG15497; Fer1
	1640147_at	1.22	3.28	-4.16	0.009	0.6013	CG18518	CG18518 gene product from transcript CG18518-RA				1635060_at	5.06	4.11	1.93	0.0296	0.6839	CG15068	CG15068 gene product from transcript CG15068-RA			1633833_at	8.31	7.3	2.02	0.0167	0.7243	CG18213	CG18213 gene product from transcript CG18213-RD				1636826_at	1.57	4.15	-6	0.0446	0.5874	CG14072	CG14072 gene product from transcript CG14072-RB			1638588_at	7.89	6.93	1.95	0.0036	0.3723	CG15522
	1637746_at	5.17	7.04	-3.65	0.0036	0.392	CG18545	CG18545 gene product from transcript CG18545-RA				1630601_at	0.48	2.98	-5.67	0.0016	0.2525	CG15128	CG15128 gene product from transcript CG15128-RA			1627460_at	8.82	7.99	1.78	0.0009	0.2488	CG18343	CG18343 gene product from transcript CG18343-RB				1626605_at	9.24	7.75	2.8	0.036	0.5586	CG14075	CG14075 gene product from transcript CG14075-RA			1638528_at	2.9	0	7.45	0.0494	0.8145	CG15531
	1641582_at	3.4	0.26	8.83	0.0182	0.7331	CG18635	CG18635 gene product from transcript CG18635-RA				1633949_at	2.41	0.85	2.93	0.0312	0.687	CG15152	CG15152 gene product from transcript CG15152-RA			1627208_at	0	2.8	-6.96	0.0427	0.8635	CG18418	CG18418 gene product from transcript CG18418-RA				1641311_at	0.26	3.25	-7.93	0.0214	0.4812	CG14077	CG14077 gene product from transcript CG14077-RB			1637593_at	7.14	7.86	-1.65	0.0109	0.5362	CG15537
	1623834_at	3.62	0.95	6.39	0.0297	0.8472	CG18641	CG18641 gene product from transcript CG18641-RC				1630663_a_at	0.1	4.61	-22.67	0.0085	0.4925	CG15219; DmauCG15219; DsimCG15219	CG15219 gene product from transcript CG15219-RC			1627961_a_at	4.81	5.69	-1.84	0.0461	0.8825	CG18507	CG18507 gene product from transcript CG18507-RC				1623442_at	3.07	1.91	2.24	0.0409	0.572	CG14088	CG14088 gene product from transcript CG14088-RB			1625873_at	2.41	3.74	-2.52	0.0324	0.7427	CG15661
	1641660_at	4.18	4.82	-1.55	0.0209	0.7725	CG18744	CG18744 gene product from transcript CG18744-RB				1632336_at	0.55	2.1	-2.92	0.0282	0.6778	CG15296	CG15296 gene product from transcript CG15296-RB			1637746_at	4.11	7.04	-7.61	1.89e-05	0.0255	CG18545	CG18545 gene product from transcript CG18545-RA				1626812_at	6.06	6.7	-1.56	0.0269	0.5047	CG14132	CG14132 gene product from transcript CG14132-RB			1640910_at	5.47	2.14	10.05	0.0004	0.1101	CG15731
	1625303_at	4.14	4.8	-1.58	0.006	0.5279	CG30054	CG30054 gene product from transcript CG30054-RE				1632970_at	0.88	2.7	-3.53	0.0071	0.4804	CG15336	CG15336 gene product from transcript CG15336-RD			1629834_at	6.58	5.36	2.33	0.0019	0.3211	CG18628	CG18628 gene product from transcript CG18628-RA				1624772_at	9.72	10.36	-1.56	0.0068	0.3291	CG14186	CG14186 gene product from transcript CG14186-RA			1634930_at	1.53	3.22	-3.22	0.047	0.8095	CG15747
	1634446_at	1.26	3.68	-5.35	0.0411	0.9044	CG30065	CG30065 gene product from transcript CG30065-RA				1624170_at	0	2.11	-4.33	0.0245	0.6482	CG15368	CG15368 gene product from transcript CG15368-RA			1639425_at	2.96	5.79	-7.13	0.0229	0.774	CG18662	CG18662 gene product from transcript CG18662-RA				1641229_at	0.5	4.06	-11.79	0.0333	0.5434	CG14265	CG14265 gene product from transcript CG14265-RB			1640884_at	8.3	5.87	5.38	5.65e-09	3.57e-05	CG15784
	1639466_s_at	1.62	4.37	-6.73	0.0105	0.6415	CG30101	CG30101 gene product from transcript CG30101-RA				1628095_at	3.68	2.94	1.67	0.017	0.602	CG15370	CG15370 gene product from transcript CG15370-RA			1627670_at	0.62	3.92	-9.86	0.0187	0.7348	CG18788	CG18788 gene product from transcript CG18788-RB				1631606_at	6.1	7.12	-2.03	0.0131	0.4036	CG14285	CG14285 gene product from transcript CG14285-RA			1635201_at	2.98	4.11	-2.19	0.0357	0.7617	CG15824
	1635435_at	1.63	4.13	-5.65	0.0403	0.8976	CG30278	CG30278 gene product from transcript CG30278-RC				1626957_at	0	3.05	-8.3	0.0102	0.5095	CG15450	CG15450 gene product from transcript CG15450-RA			1636758_s_at	10.41	11.51	-2.16	0.0003	0.1181	CG18853; phr	CG18853 gene product from transcript CG18853-RA; photorepair				1632330_at	2.92	3.75	-1.79	0.0486	0.5967	CG14323	CG14323 gene product from transcript CG14323-RA			1632759_at	7.17	6.44	1.65	0.0008	0.1648	CG15864
	1636731_at	1.26	3.08	-3.53	0.0469	0.9112	CG30357	CG30357 gene product from transcript CG30357-RA				1625690_at	2.72	0	6.57	0.0209	0.6228	CG15485	CG15485 gene product from transcript CG15485-RA			1634446_at	0.19	3.68	-11.27	0.012	0.6525	CG30065	CG30065 gene product from transcript CG30065-RA				1628417_at	3.15	0	8.87	0.0251	0.4969	CG14324	CG14324 gene product from transcript CG14324-RA			1640649_at	0.38	2.85	-5.54	0.0199	0.6362	CG15878
	1627709_at	1.9	3.91	-4.02	0.0319	0.8584	CG30371	CG30371 gene product from transcript CG30371-RA				1624201_at	2.23	3.79	-2.95	0.0074	0.4823	CG15498	CG15498 gene product from transcript CG15498-RA			1638799_at	3.72	4.58	-1.82	0.028	0.8071	CG30082	CG30082 gene product from transcript CG30082-RB				1628277_at	2.44	3.81	-2.58	0.011	0.3833	CG14384	CG14384 gene product from transcript CG14384-RB			1623642_at	2.8	0	6.97	0.0127	0.5663	CG16723
	1640422_a_at	5.17	3.91	2.39	0.0167	0.7115	CG30401	CG30401 gene product from transcript CG30401-RC				1629822_a_at	5.69	4.91	1.72	0.0324	0.6873	CG15506	CG15506 gene product from transcript CG15506-RA			1627153_at	5.53	6.13	-1.52	0.0295	0.8247	CG30157	CG30157 gene product from transcript CG30157-RA				1632212_at	6.01	5.23	1.72	0.0109	0.3833	CG14401	CG14401 gene product from transcript CG14401-RA			1630088_at	5.25	6.29	-2.06	0.0414	0.7822	CG16743; DyakGE18499
	1639147_s_at	4.14	3.48	1.58	0.0359	0.8782	CG30438; DsimCG30438	CG30438 gene product from transcript CG30438-RB				1638862_at	2.87	0.71	4.48	0.0429	0.7133	CG15553	CG15553 gene product from transcript CG15553-RC			1632254_a_at	0.5	2.55	-4.16	0.0204	0.7504	CG30270	CG30270 gene product from transcript CG30270-RC				1626685_at	5.45	4.57	1.83	0.0394	0.5703	CG14418	CG14418 gene product from transcript CG14418-RB			1641571_at	4.26	5.36	-2.14	0.0288	0.7191	CG16779
	1630985_at	8	8.84	-1.8	0.0221	0.7729	CG30441	CG30441 gene product from transcript CG30441-RB				1640649_at	0	2.85	-7.2	0.007	0.4804	CG15878	CG15878 gene product from transcript CG15878-RA			1636731_at	0.7	3.08	-5.2	0.0105	0.6319	CG30357	CG30357 gene product from transcript CG30357-RA				1640819_at	2.4	3.79	-2.61	0.0474	0.5948	CG14422	CG14422 gene product from transcript CG14422-RA			1634207_at	6.19	4.73	2.75	0.0462	0.8069	CG16799; DmirCG16799; DpseGA24823
	1636675_at	1.29	3.74	-5.49	0.0482	0.9123	CG31145	CG31145 gene product from transcript CG31145-RC				1629687_s_at	5.16	6.24	-2.11	0.0035	0.3591	CG15891; CG15892	CG15891 gene product from transcript CG15891-RD			1628503_at	7.5	6.48	2.03	0.0144	0.6892	CG30424	CG30424 gene product from transcript CG30424-RB				1633408_at	2.75	0	6.73	0.0058	0.3115	CG14424	CG14424 gene product from transcript CG14424-RA			1638825_at	0.33	2.24	-3.76	0.047	0.8095	CG16813
	1637465_at	5	0.52	22.34	0.0002	0.0887	CG31157	CG31157 gene product from transcript CG31157-RD				1624057_at	5.86	4.66	2.31	0.0329	0.6918	CG16713	CG16713 gene product from transcript CG16713-RA			1635770_at	3.43	0	10.78	0.0007	0.1975	CG31097	CG31097 gene product from transcript CG31097-RB				1636898_at	4.38	5.43	-2.07	0.046	0.5904	CG14448	CG14448 gene product from transcript CG14448-RA			1641042_at	6.69	5.78	1.88	0.0156	0.6071	CG16820
	1633212_s_at	4.2	5.98	-3.44	0.0435	0.909	CG31226	CG31226 gene product from transcript CG31226-RB				1626799_a_at	9.39	9.99	-1.51	0.0067	0.4793	CG16758	CG16758 gene product from transcript CG16758-RD			1634815_at	0	2.86	-7.24	0.0306	0.834	CG31104	CG31104 gene product from transcript CG31104-RA				1623329_at	0.01	2.39	-5.19	0.0264	0.5046	CG14500	CG14500 gene product from transcript CG14500-RA			1640927_at	2.28	3.06	-1.72	0.0392	0.7693	CG16894
	1624507_at	2.49	0.04	5.48	0.0133	0.6831	CG31268	CG31268 gene product from transcript CG31268-RB				1634207_at	6.23	4.73	2.82	0.0345	0.6948	CG16799; DmirCG16799; DpseGA24823	CG16799 gene product from transcript CG16799-RB; GA14157			1630314_at	0.83	3.27	-5.43	0.049	0.9037	CG31141	CG31141 gene product from transcript CG31141-RA				1637894_at	10.46	9.79	1.6	0.0094	0.3618	CG14509	CG14509 gene product from transcript CG14509-RD			1635602_at	3.02	0.66	5.15	0.0109	0.5362	CG16956
	1630988_at	6.92	6.17	1.68	0.0021	0.3145	CG31347	CG31347 gene product from transcript CG31347-RA				1641042_at	6.62	5.78	1.79	0.0162	0.5955	CG16820	CG16820 gene product from transcript CG16820-RA			1636675_at	0.91	3.74	-7.13	0.0219	0.7628	CG31145	CG31145 gene product from transcript CG31145-RC				1625472_at	4.9	3.83	2.1	0.0284	0.5138	CG14515	CG14515 gene product from transcript CG14515-RA			1627809_at	1.14	2.72	-2.99	0.0189	0.635	CG17047
	1629502_at	0.39	1.59	-2.3	0.0297	0.8472	CG31358; CG42504; CG42505	CG31358 gene product from transcript CG31358-RB; CG42504 gene product from transcript CG42504-RA; CG42505 gene product from transcript CG42505-RA				1640560_at	2.81	3.84	-2.05	0.0234	0.6376	CG16825	CG16825 gene product from transcript CG16825-RB			1632257_at	4.84	4.11	1.67	0.031	0.834	CG31183	CG31183 gene product from transcript CG31183-RB				1629773_at	0	2.61	-6.1	0.023	0.4929	CG14518	CG14518 gene product from transcript CG14518-RA			1634050_at	3.39	4.3	-1.88	0.0049	0.4157	CG17122
	1631293_at	2.45	0	5.47	0.045	0.909	CG31600	CG31600 gene product from transcript CG31600-RB				1636233_at	3.99	3.02	1.96	0.0203	0.6226	CG16995	CG16995 gene product from transcript CG16995-RA			1635327_at	1.12	4.23	-8.66	0.0106	0.6335	CG31206; DereGG15597	CG31206 gene product from transcript CG31206-RA; CG31206				1625616_at	7.92	9.14	-2.34	0.0223	0.4872	CG14566	CG14566 gene product from transcript CG14566-RB			1634861_at	0	0.84	-1.79	0.0214	0.6477	CG17177
	1623765_at	2.84	3.61	-1.7	0.0335	0.8676	CG31606	CG31606 gene product from transcript CG31606-RB				1631986_at	3.86	3	1.82	0.017	0.602	CG16998	CG16998 gene product from transcript CG16998-RA			1633212_s_at	5.1	5.98	-1.83	0.0461	0.8825	CG31226	CG31226 gene product from transcript CG31226-RB				1636390_at	1.07	2.66	-3.01	0.0264	0.5046	CG14568	CG14568 gene product from transcript CG14568-RA			1627942_at	5.62	6.22	-1.51	0.0261	0.6995	CG17186; DpseGA14373
	1637316_at	0	2.17	-4.49	0.0187	0.7443	CG31697	CG31697 gene product from transcript CG31697-RA				1624975_at	2.69	0.79	3.73	0.0323	0.6873	CG17028	CG17028 gene product from transcript CG17028-RA			1633851_at	1.47	2.9	-2.68	0.0095	0.6172	CG31231	CG31231 gene product from transcript CG31231-RA				1633562_at	3.87	2.53	2.54	0.0275	0.5065	CG14569	CG14569 gene product from transcript CG14569-RA			1624287_at	5.66	3.82	3.59	0.0471	0.8095	CG17217
	1623587_at	0	2.35	-5.09	0.0457	0.909	CG31730	CG31730 gene product from transcript CG31730-RA				1626300_at	9.81	9.2	1.53	0.0396	0.7095	CG17068	CG17068 gene product from transcript CG17068-RA			1625270_at	2.56	0.08	5.56	0.0237	0.781	CG31259	CG31259 gene product from transcript CG31259-RB				1635432_at	0	3.61	-12.19	0.0483	0.5967	CG14607	CG14607 gene product from transcript CG14607-RB			1634988_a_at	5.36	6.26	-1.87	0.0012	0.2229	CG17352
	1630359_at	0	2.85	-7.23	0.0498	0.9181	CG31810	CG31810 gene product from transcript CG31810-RA				1635175_at	6.83	7.47	-1.56	0.0089	0.5016	CG17121; DsimCG17121	CG17121 gene product from transcript CG17121-RA			1623829_at	3.13	0.82	4.98	0.0212	0.7546	CG31414	CG31414 gene product from transcript CG31414-RC				1636683_at	4.98	3.58	2.63	0.0433	0.5842	CG14610	CG14610 gene product from transcript CG14610-RB			1628818_at	0	3	-8	0.0187	0.635	CG17562
	1640349_at	0	2.05	-4.15	0.0408	0.9033	CG31851	CG31851 gene product from transcript CG31851-RB				1624287_at	5.44	3.82	3.08	0.0297	0.6839	CG17217	CG17217 gene product from transcript CG17217-RA			1629331_at	1.99	4.4	-5.32	0.0221	0.7628	CG31468; DsimGD18362	CG31468 gene product from transcript CG31468-RB; CG31468				1622977_at	4.28	2.9	2.59	0.0315	0.5333	CG14635	CG14635 gene product from transcript CG14635-RA			1625948_at	3.41	0.8	6.08	0.0405	0.7765	CG17633; DsecCG17633
	1634584_at	7.98	8.75	-1.71	0.0259	0.8023	CG31875	CG31875 gene product from transcript CG31875-RB				1623824_at	1.38	0	2.61	0.0206	0.6228	CG17242	CG17242 gene product from transcript CG17242-RB			1625016_at	2.71	0	6.56	0.0458	0.8825	CG31516	CG31516 gene product from transcript CG31516-RA				1623689_a_at	5.3	6.08	-1.72	0.0221	0.4866	CG14642	CG14642 gene product from transcript CG14642-RA			1638619_s_at	5.53	6.35	-1.76	0.0231	0.6683	CG17698
	1628998_at	0	2.81	-7.02	0.0385	0.8905	CG31907	CG31907 gene product from transcript CG31907-RB				1634988_a_at	5.55	6.26	-1.64	0.0168	0.602	CG17352	CG17352 gene product from transcript CG17352-RA			1628650_at	0.78	2.98	-4.61	0.0352	0.8413	CG31538	CG31538 gene product from transcript CG31538-RA				1639704_at	4.87	3.96	1.88	0.0342	0.5496	CG14695	CG14695 gene product from transcript CG14695-RA			1623663_a_at	0	3.1	-8.6	0.0488	0.8125	CG18063
	1632694_at	6.92	5.66	2.39	6.74e-06	0.0106	CG31918	CG31918 gene product from transcript CG31918-RA				1629670_at	2.26	5.45	-9.14	0.0102	0.5095	CG17376	CG17376 gene product from transcript CG17376-RB			1624460_s_at	3.12	4.49	-2.59	0.0271	0.7967	CG31624; CG31988; DereGG21514; DsimGD21644; DyakGE12993	CG31624 gene product from transcript CG31624-RC; CG31988 gene product from transcript CG31988-RB; CG31624				1639504_at	8.5	9.1	-1.52	0.0046	0.2857	CG14855	CG14855 gene product from transcript CG14855-RA			1633833_at	7.94	7.3	1.56	0.032	0.7393	CG18213
	1636589_s_at	0	2.82	-7.05	0.0217	0.7725	CG31958; CG31960	CG31958 gene product from transcript CG31958-RA; CG31960 gene product from transcript CG31960-RA				1638626_a_at	3.2	4.06	-1.81	0.0304	0.6843	CG17377; upd1	CG17377 gene product from transcript CG17377-RF; unpaired			1636756_at	6.31	4.29	4.06	0.031	0.834	CG31627	CG31627 gene product from transcript CG31627-RB				1635387_at	3.74	2.73	2.02	0.0486	0.5967	CG14913; DpseGA13348; DsimGD23753	CG14913 gene product from transcript CG14913-RB; GA13348			1631549_s_at	8.95	9.58	-1.54	0.0226	0.6598	CG18278; CG30059
	1638906_at	6.56	7.18	-1.53	0.002	0.3145	CG32052	CG32052 gene product from transcript CG32052-RE				1640306_at	0.45	2.54	-4.25	0.0445	0.7165	CG17477	CG17477 gene product from transcript CG17477-RA			1630011_at	4.7	5.77	-2.11	0.0004	0.1225	CG31659	CG31659 gene product from transcript CG31659-RA				1641690_a_at	0	2.41	-5.31	0.0441	0.5848	CG14929; CG4970	CG14929 gene product from transcript CG14929-RA			1637854_at	1.64	3.91	-4.81	0.0304	0.7299	CG18335
	1639150_at	5.85	4.92	1.9	0.0286	0.8312	CG32071	CG32071 gene product from transcript CG32071-RA				1629642_a_at	4.31	5.67	-2.56	0.0004	0.115	CG17664	CG17664 gene product from transcript CG17664-RC			1623291_at	9.33	10.02	-1.61	0.0034	0.4024	CG31673	CG31673 gene product from transcript CG31673-RB				1629738_at	4.69	2.13	5.89	0.0121	0.3908	CG14957	CG14957 gene product from transcript CG14957-RA			1627460_at	9.13	7.99	2.19	4.72e-05	0.0289	CG18343
	1636183_at	1.79	5.49	-13.01	0.0468	0.9112	CG32198	CG32198 gene product from transcript CG32198-RB				1623597_s_at	9.59	8.67	1.9	0.0004	0.1095	CG17684	CG17684 gene product from transcript CG17684-RC			1632398_a_at	0	2.85	-7.22	0.0243	0.781	CG31735	CG31735 gene product from transcript CG31735-RA				1629093_at	0.8	2.24	-2.72	0.0316	0.5337	CG14960	CG14960 gene product from transcript CG14960-RA			1637746_at	4.22	7.04	-7.04	1.25e-05	0.0131	CG18545
	1626558_at	0	1.34	-2.54	0.0018	0.3055	CG32241	CG32241 gene product from transcript CG32241-RB				1638619_s_at	5.51	6.35	-1.79	0.0269	0.6665	CG17698	CG17698 gene product from transcript CG17698-RF			1634126_at	2.52	4.78	-4.81	0.0116	0.6525	CG31788	CG31788 gene product from transcript CG31788-RB				1636713_at	3.44	4.9	-2.75	0.0474	0.5948	CG14985	CG14985 gene product from transcript CG14985-RB			1635418_at	2.07	0	4.19	0.0034	0.3679	CG18558
	1623750_at	1.68	3.25	-2.97	0.0421	0.909	CG32246	CG32246 gene product from transcript CG32246-RB				1639956_at	7.66	8.43	-1.71	0.0224	0.6324	CG17760	CG17760 gene product from transcript CG17760-RB			1628998_at	0	2.81	-7.02	0.0276	0.8053	CG31907	CG31907 gene product from transcript CG31907-RB				1639918_at	1.69	0	3.22	0.0066	0.3268	CG15042	CG15042 gene product from transcript CG15042-RA			1629834_at	6.56	5.36	2.31	0.0004	0.1159	CG18628
	1630720_at	6.34	8.03	-3.22	0.0452	0.909	CG32249	CG32249 gene product from transcript CG32249-RB				1628252_at	6.95	7.71	-1.69	0.002	0.2811	CG17919	CG17919 gene product from transcript CG17919-RA			1638603_at	3.78	4.37	-1.5	0.0411	0.8599	CG31909; CG43800; DsimGD23456	CG31909 gene product from transcript CG31909-RC				1628534_at	2.35	0	5.09	0.024	0.496	CG15059	CG15059 gene product from transcript CG15059-RC			1641582_at	4.22	0.26	15.63	0.0075	0.4839	CG18635
	1638611_at	5.1	4.11	1.99	0.0091	0.6043	CG32369	CG32369 gene product from transcript CG32369-RC				1639070_a_at	0.05	2.19	-4.42	0.0479	0.7219	CG17944	CG17944 gene product from transcript CG17944-RB			1632694_at	6.88	5.66	2.32	4.16e-05	0.0375	CG31918	CG31918 gene product from transcript CG31918-RA				1630601_at	1.2	2.98	-3.44	0.0324	0.5406	CG15128	CG15128 gene product from transcript CG15128-RA			1641660_at	3.86	4.82	-1.94	0.002	0.2712	CG18744
	1627504_at	1.32	3.86	-5.85	0.028	0.8262	CG32440	CG32440 gene product from transcript CG32440-RA				1631274_at	3.21	0	9.26	0.0367	0.6986	CG18095; DameCG18095	CG18095 gene product from transcript CG18095-RB			1633946_at	8.56	7.08	2.79	3.16e-05	0.0352	CG31955	CG31955 gene product from transcript CG31955-RC				1641222_at	1.9	3.39	-2.81	0.0126	0.3955	CG15142	CG15142 gene product from transcript CG15142-RA			1633666_at	3.49	0.46	8.17	0.0234	0.6695	CG30037
	1631935_at	0	2.55	-5.87	0.0026	0.3464	CG32487	CG32487 gene product from transcript CG32487-RA				1626749_a_at	10.36	9.65	1.64	0.007	0.4804	CG18135	CG18135 gene product from transcript CG18135-RB			1636589_s_at	0.12	2.82	-6.49	0.0373	0.8502	CG31958; CG31960	CG31958 gene product from transcript CG31958-RA; CG31960 gene product from transcript CG31960-RA				1633949_at	3.23	0.85	5.21	0.0028	0.2303	CG15152	CG15152 gene product from transcript CG15152-RA			1640376_a_at	4.25	4.87	-1.54	0.0396	0.7693	CG30054
	1630569_at	3.87	0.29	11.96	0.0007	0.1891	CG32668	CG32668 gene product from transcript CG32668-RA				1633833_at	8.26	7.3	1.95	0.0046	0.4246	CG18213	CG18213 gene product from transcript CG18213-RD			1624855_at	3.57	5.05	-2.78	0.0095	0.6172	CG31988	CG31988 gene product from transcript CG31988-RB				1630663_a_at	2.49	4.61	-4.35	0.0393	0.5703	CG15219; DmauCG15219; DsimCG15219	CG15219 gene product from transcript CG15219-RC			1634446_at	0	3.68	-12.84	0.0015	0.2419	CG30065
	1623680_at	1.53	0.03	2.83	0.0453	0.909	CG32793	CG32793 gene product from transcript CG32793-RA				1625567_a_at	0.63	3.22	-6.03	0.0387	0.7041	CG18223	CG18223 gene product from transcript CG18223-RA			1628348_at	0	3.62	-12.32	0.0148	0.6929	CG32081	CG32081 gene product from transcript CG32081-RA				1624245_at	0.05	2.02	-3.92	0.0414	0.5724	CG15239	CG15239 gene product from transcript CG15239-RA			1632857_at	4.56	2.77	3.45	0.0279	0.7117	CG30088
	1626012_at	1.9	4.1	-4.58	0.0497	0.9181	CG32846	CG32846 gene product from transcript CG32846-RB				1623548_at	1.82	3.18	-2.57	0.038	0.7034	CG18269	CG18269 gene product from transcript CG18269-RA			1640919_at	3.86	0.27	12.04	0.0392	0.8593	CG32235	CG32235 gene product from transcript CG32235-RA				1634205_at	0.99	2.56	-2.97	0.0135	0.4092	CG15254; DsecCG15254	CG15254 gene product from transcript CG15254-RB			1636154_at	3.61	0.88	6.63	0.0453	0.8038	CG30090
	1637063_at	4.39	5.96	-2.98	0.0015	0.2984	CG33099	CG33099 gene product from transcript CG33099-RA				1633434_at	5.3	3.91	2.62	0.0381	0.7034	CG18327	CG18327 gene product from transcript CG18327-RA			1626558_at	0	1.34	-2.54	0.0017	0.3141	CG32241	CG32241 gene product from transcript CG32241-RB				1631511_at	0.39	2.74	-5.1	0.0295	0.5167	CG15270	CG15270 gene product from transcript CG15270-RC			1639516_at	7.55	6.59	1.95	0.0248	0.685	CG30187
	1626319_a_at	9.61	10.25	-1.55	0.0221	0.7729	CG33470; IMPPP	CG33470 gene product from transcript CG33470-RA; Immune induced molecule prepropeptide				1627460_at	9.08	7.99	2.12	0.0001	0.0556	CG18343	CG18343 gene product from transcript CG18343-RB			1641386_at	0.42	2.36	-3.84	0.0421	0.8627	CG32295; Spn	CG32295 gene product from transcript CG32295-RA; d-spinophilin				1632160_s_at	4.67	5.45	-1.72	0.0403	0.5719	CG15279	CG15279 gene product from transcript CG15279-RB			1640540_at	4.56	2.99	2.97	0.0295	0.7265	CG30269; CG30273
	1634665_at	0	2.63	-6.21	0.005	0.4608	CG33476	CG33476 gene product from transcript CG33476-RA				1634399_at	4.71	0.04	25.41	0.0011	0.2174	CG18367	CG18367 gene product from transcript CG18367-RA			1623286_at	0	2.25	-4.76	0.0312	0.8359	CG32298; CG32299	CG32299 gene product from transcript CG32299-RB				1628095_at	4.28	2.94	2.53	0.0007	0.1236	CG15370	CG15370 gene product from transcript CG15370-RA			1635435_at	2.75	4.13	-2.59	0.0442	0.795	CG30278
	1629181_at	10.23	9.35	1.84	0.0044	0.4348	CG33494	CG33494 gene product from transcript CG33494-RB				1630590_at	5.79	4.58	2.31	0.0063	0.4723	CG18417	CG18417 gene product from transcript CG18417-RA			1630191_at	1.88	4.01	-4.38	0.0197	0.748	CG32436	CG32436 gene product from transcript CG32436-RA				1629673_at	5.25	6.16	-1.88	0.0016	0.1902	CG15418	CG15418 gene product from transcript CG15418-RA			1633959_s_at	6.55	4.91	3.11	0.0083	0.5034	CG30345; DsimCG9766
	1630883_at	4.67	5.26	-1.51	0.0479	0.9112	CG33978	CG33978 gene product from transcript CG33978-RD				1623004_a_at	4.5	5.28	-1.72	0.0453	0.7172	CG18449	CG18449 gene product from transcript CG18449-RA			1627504_at	1.24	3.86	-6.17	0.022	0.7628	CG32440	CG32440 gene product from transcript CG32440-RA				1626957_at	0	3.05	-8.3	0.0143	0.4144	CG15450	CG15450 gene product from transcript CG15450-RA			1632662_at	0.24	3.52	-9.71	0.0203	0.6384	CG31007
	1628002_at	0	2.19	-4.57	0.0202	0.7639	CG33986	CG33986 gene product from transcript CG33986-RB				1641041_at	8.72	7.76	1.95	0.0083	0.4895	CG18467	CG18467 gene product from transcript CG18467-RA			1633684_at	5.44	6.45	-2.01	0.0397	0.8593	CG32444; DsimCG32444	CG32444 gene product from transcript CG32444-RA				1640258_at	3.15	4.6	-2.73	0.0221	0.4866	CG15465; rg	CG15465 gene product from transcript CG15465-RB; rugose			1635770_at	2.22	0	4.67	0.0454	0.8038	CG31097
	1639605_at	3.28	4.2	-1.89	0.0026	0.3464	CG33993; DwilCG33993	CG33993 gene product from transcript CG33993-RA				1641582_at	3.73	0.26	11.09	0.0204	0.6228	CG18635	CG18635 gene product from transcript CG18635-RA			1631935_at	1.21	2.55	-2.54	0.0413	0.8609	CG32487	CG32487 gene product from transcript CG32487-RA				1623979_at	0	2.87	-7.29	0.0035	0.2495	CG15482	CG15482 gene product from transcript CG15482-RA			1630314_at	0	3.27	-9.63	0.0047	0.4123	CG31141
	1625512_s_at	6.35	7.39	-2.05	0.0053	0.484	CG34002	CG34002 gene product from transcript CG34002-RB				1639425_at	3.5	5.79	-4.9	0.0237	0.6428	CG18662	CG18662 gene product from transcript CG18662-RA			1630569_at	3.37	0.29	8.47	0.0058	0.535	CG32668	CG32668 gene product from transcript CG32668-RA				1624201_at	2.97	3.79	-1.76	0.05	0.599	CG15498	CG15498 gene product from transcript CG15498-RA			1632257_at	4.79	4.11	1.61	0.0366	0.7617	CG31183
	1634750_at	2.8	0	6.95	0.0141	0.6933	CG34033	CG34033 gene product from transcript CG34033-RA				1629759_at	11.2	11.84	-1.56	2.39e-05	0.0188	CG18815	CG18815 gene product from transcript CG18815-RD			1631267_at	0	2.69	-6.43	0.0145	0.6892	CG32718	CG32718 gene product from transcript CG32718-RC				1638588_at	7.78	6.93	1.8	0.0186	0.4562	CG15522	CG15522 gene product from transcript CG15522-RB			1636567_at	3.93	0.91	8.1	0.005	0.4166	CG31199
	1627604_at	6.04	3.19	7.2	0.0009	0.211	CG34109	CG34109 gene product from transcript CG34109-RC				1636758_s_at	10.84	11.51	-1.59	0.0103	0.5098	CG18853; phr	CG18853 gene product from transcript CG18853-RA; photorepair			1623680_at	1.42	0.03	2.63	0.0293	0.8247	CG32793	CG32793 gene product from transcript CG32793-RA				1639218_s_at	0	1.58	-2.98	0.0155	0.426	CG15530	CG15530 gene product from transcript CG15530-RB			1624507_at	3.1	0.04	8.38	0.0019	0.27	CG31268
	1628192_at	0	1.89	-3.71	0.0046	0.4415	CG34113	CG34113 gene product from transcript CG34113-RP				1639764_at	10.44	9.85	1.51	0.0466	0.718	CG30020	CG30020 gene product from transcript CG30020-RA			1631669_at	6.35	5.54	1.76	0.0037	0.4114	CG32801	CG32801 gene product from transcript CG32801-RA				1638862_at	3.29	0.71	5.97	0.0145	0.4145	CG15553	CG15553 gene product from transcript CG15553-RC			1630263_at	5.26	4.58	1.6	0.0163	0.6123	CG31370
	1637347_at	6.62	6.01	1.53	0.0477	0.9112	CG34164; RpL7-like	CG34164 gene product from transcript CG34164-RB; Ribosomal protein L7-like				1640376_a_at	3.98	4.87	-1.85	0.0135	0.5655	CG30054	CG30054 gene product from transcript CG30054-RE			1629303_at	2.93	3.88	-1.93	0.0232	0.7746	CG32832	CG32832 gene product from transcript CG32832-RB				1635880_at	3.11	0.85	4.78	0.0267	0.5046	CG15710	CG15710 gene product from transcript CG15710-RA			1626164_at	3.51	1.35	4.47	0.0156	0.6074	CG31380
	1627688_at	9.09	8.5	1.51	0.0028	0.3592	CG34195	CG34195 gene product from transcript CG34195-RA				1634446_at	1.21	3.68	-5.54	0.0137	0.5667	CG30065	CG30065 gene product from transcript CG30065-RA			1638853_at	4.4	5.52	-2.17	0.008	0.5796	CG32971	CG32971 gene product from transcript CG32971-RB				1640910_at	4.88	2.14	6.7	0.0078	0.3434	CG15731	CG15731 gene product from transcript CG15731-RA			1630993_at	5.84	6.71	-1.83	0.0154	0.6071	CG31414
	1626674_at	3.8	0.99	6.97	0.0001	0.0811	CG34199	CG34199 gene product from transcript CG34199-RA				1628387_s_at	8.78	8.17	1.53	0.0076	0.4838	CG30080; CG42662	CG30080 gene product from transcript CG30080-RC; CG42662 gene product from transcript CG42662-RC			1636381_a_at	6.58	5.66	1.89	0.0097	0.6203	CG33156	CG33156 gene product from transcript CG33156-RF				1640884_at	7.79	5.87	3.79	5.31e-08	0.0002	CG15784	CG15784 gene product from transcript CG15784-RB			1638958_at	2.73	3.77	-2.05	0.0212	0.6475	CG31644
	1635629_at	0	0.77	-1.7	0.0473	0.9112	CG34274	CG34274 gene product from transcript CG34274-RA				1630818_at	1.47	2.88	-2.65	0.0352	0.6963	CG30178	CG30178 gene product from transcript CG30178-RA			1634514_at	4.55	3.86	1.62	0.0342	0.8396	CG33258	CG33258 gene product from transcript CG33258-RB				1640649_at	1.1	2.85	-3.36	0.0116	0.3893	CG15878	CG15878 gene product from transcript CG15878-RA			1638819_at	10.65	11.28	-1.54	0.0006	0.1366	CG31712; DyakGE10160
	1638202_at	3.68	5.16	-2.79	0.021	0.7725	CG34356	CG34356 gene product from transcript CG34356-RF				1633959_s_at	8.51	4.91	12.08	2.62e-05	0.0191	CG30345; DsimCG9766	CG30345 gene product from transcript CG30345-RB			1637123_a_at	3.52	1.47	4.14	0.0316	0.8386	CG33281	CG33281 gene product from transcript CG33281-RA				1626799_a_at	9.18	9.99	-1.75	0.0025	0.2218	CG16758	CG16758 gene product from transcript CG16758-RD			1632398_a_at	0	2.85	-7.22	0.0442	0.795	CG31735
	1639343_at	3.42	2.15	2.41	0.0072	0.5612	CG34384	CG34384 gene product from transcript CG34384-RC				1636731_at	0.53	3.08	-5.86	0.0285	0.679	CG30357	CG30357 gene product from transcript CG30357-RA			1637011_at	2.34	0.47	3.65	0.0329	0.8396	CG33287	CG33287 gene product from transcript CG33287-RB				1640881_at	4.59	3.2	2.63	0.0252	0.4969	CG16762	CG16762 gene product from transcript CG16762-RA			1639126_at	1.55	3.36	-3.51	0.0226	0.6598	CG31874
	1628661_at	4.96	5.67	-1.64	0.0085	0.589	CG34393	CG34393 gene product from transcript CG34393-RA				1631347_at	0	3.2	-9.17	0.0237	0.6428	CG30393	CG30393 gene product from transcript CG30393-RA			1637128_a_at	1.71	5.29	-11.92	0.0356	0.8413	CG33340	CG33340 gene product from transcript CG33340-RA				1641571_at	4.26	5.36	-2.15	0.0132	0.4054	CG16779	CG16779 gene product from transcript CG16779-RD			1634584_at	7.72	8.75	-2.05	0.0101	0.5362	CG31875
	1637496_at	5.8	6.65	-1.81	0.0071	0.5598	CG34445; CG34446	CG34445 gene product from transcript CG34445-RA; CG34446 gene product from transcript CG34446-RA				1631346_a_at	0.85	2.66	-3.52	0.0362	0.6981	CG30412	CG30412 gene product from transcript CG30412-RA			1640757_at	3.61	0.83	6.87	0.0282	0.8085	CG33462	CG33462 gene product from transcript CG33462-RA				1634207_at	6.96	4.73	4.67	0.0169	0.4449	CG16799; DmirCG16799; DpseGA24823	CG16799 gene product from transcript CG16799-RB; GA14157			1632694_at	7.18	5.66	2.87	3.89e-06	0.0053	CG31918
	1632740_at	0.04	3.82	-13.78	0.0463	0.9105	CG42266	CG42266 gene product from transcript CG42266-RA				1634267_at	6.28	6.96	-1.6	0.0266	0.6665	CG30495	CG30495 gene product from transcript CG30495-RB			1635486_at	7.18	5.5	3.2	0.0002	0.0987	CG33468	CG33468 gene product from transcript CG33468-RA				1640927_at	0.52	3.06	-5.82	0.0086	0.3534	CG16894	CG16894 gene product from transcript CG16894-RA			1628274_a_at	0.67	3.53	-7.27	0.0168	0.6195	CG31924; CG5565
	1637753_at	0.42	3	-6.01	0.0279	0.8262	CG42326	CG42326 gene product from transcript CG42326-RE				1632662_at	1.25	3.52	-4.83	0.0279	0.6712	CG31007	CG31007 gene product from transcript CG31007-RA			1634665_at	0	2.63	-6.21	0.005	0.5055	CG33476	CG33476 gene product from transcript CG33476-RA				1632305_at	3.96	1.8	4.47	0.0091	0.3593	CG17018	CG17018 gene product from transcript CG17018-RE			1633946_at	8.12	7.08	2.05	0.0011	0.2004	CG31955
	1630507_at	1.66	0.87	1.73	0.0427	0.909	CG42339	CG42339 gene product from transcript CG42339-RB				1629729_at	1.71	2.98	-2.41	0.032	0.6873	CG31019	CG31019 gene product from transcript CG31019-RA			1625512_s_at	5.84	7.39	-2.91	5.64e-05	0.0445	CG34002	CG34002 gene product from transcript CG34002-RB				1627809_at	3.67	2.72	1.93	0.0104	0.3765	CG17047	CG17047 gene product from transcript CG17047-RB			1636589_s_at	0	2.82	-7.05	0.0175	0.6265	CG31958; CG31960
	1639307_at	10.22	10.95	-1.67	5.28e-06	0.0091	CG42375; CG9288; DyakGE26300	CG42375 gene product from transcript CG42375-RA; CG9288 gene product from transcript CG9288-RA; CG9288				1641182_at	5.75	6.57	-1.76	0.0311	0.687	CG31064	CG31064 gene product from transcript CG31064-RB			1635873_at	2.63	0	6.18	0.0403	0.8593	CG34030	CG34030 gene product from transcript CG34030-RA				1623849_s_at	8.48	9.17	-1.62	0.0003	0.0678	CG17110; CG6726	CG17110 gene product from transcript CG17110-RC; CG6726 gene product from transcript CG6726-RC			1628348_at	0	3.62	-12.32	0.0139	0.5856	CG32081
	1625085_at	1.16	3.3	-4.41	0.0393	0.8911	CG42559; CG42560	CG42559 gene product from transcript CG42559-RA; CG42560 gene product from transcript CG42560-RA				1635770_at	2.39	0	5.23	0.0058	0.4497	CG31097	CG31097 gene product from transcript CG31097-RB			1634569_at	10.24	4.31	61.25	1.08e-07	0.0007	CG34051	CG34051 gene product from transcript CG34051-RB				1635175_at	6.73	7.47	-1.68	0.0028	0.2303	CG17121; DsimCG17121	CG17121 gene product from transcript CG17121-RA			1633774_at	2.21	3.77	-2.95	0.0327	0.7472	CG32152; CG5151
	1629147_at	4.42	2.34	4.23	0.0366	0.8845	CG42633	CG42633 gene product from transcript CG42633-RA				1625193_at	1.91	3.23	-2.49	0.0379	0.7034	CG31106	CG31106 gene product from transcript CG31106-RB			1639797_at	1.33	0	2.51	0.0128	0.6639	CG34109	CG34109 gene product from transcript CG34109-RC				1639049_at	0.86	2.87	-4.03	0.0453	0.5874	CG17145	CG17145 gene product from transcript CG17145-RB			1636183_at	1.7	5.49	-13.83	0.0278	0.7117	CG32198
	1640468_a_at	0.55	2.78	-4.7	0.0129	0.6809	CG42660; CG42661; Tsp66A	CG42660 gene product from transcript CG42660-RB; CG42661 gene product from transcript CG42661-RB; Tetraspanin 66A				1636359_at	1.83	3.42	-3.01	0.0348	0.6951	CG31139	CG31139 gene product from transcript CG31139-RC			1639201_at	0.93	2.98	-4.14	0.0029	0.3756	CG34169	CG34169 gene product from transcript CG34169-RA				1634861_at	0	0.84	-1.79	0.0245	0.4969	CG17177	CG17177 gene product from transcript CG17177-RA			1626558_at	0	1.34	-2.54	0.0017	0.2579	CG32241
	1637146_at	8.68	6.58	4.28	0.0001	0.0811	CG42694	CG42694 gene product from transcript CG42694-RB				1633212_s_at	4.37	5.98	-3.05	0.0101	0.5095	CG31226	CG31226 gene product from transcript CG31226-RB			1626674_at	4.41	0.99	10.67	0.0002	0.0834	CG34199	CG34199 gene product from transcript CG34199-RA				1623211_at	0	2.64	-6.25	0.0484	0.5967	CG17234	CG17234 gene product from transcript CG17234-RA			1625609_at	3.71	4.46	-1.69	0.0441	0.7942	CG32450
	1636194_s_at	2.9	0.9	4	0.0404	0.8987	CG42792	CG42792 gene product from transcript CG42792-RB				1624507_at	2.95	0.04	7.52	0.0283	0.6786	CG31268	CG31268 gene product from transcript CG31268-RB			1633392_at	1.35	3.26	-3.77	0.0499	0.9099	CG34289	CG34289 gene product from transcript CG34289-RC				1639712_at	5.25	6.5	-2.39	0.0038	0.2642	CG17261	CG17261 gene product from transcript CG17261-RB			1631935_at	0	2.55	-5.87	0.0438	0.794	CG32487
	1630700_at	0	2.85	-7.22	0.0148	0.7007	CG43064	CG43064 gene product from transcript CG43064-RB				1635371_at	8.3	7.64	1.58	0.0454	0.7172	CG31323	CG31323 gene product from transcript CG31323-RA			1630117_at	4.04	1.66	5.21	0.0129	0.6639	CG34357	CG34357 gene product from transcript CG34357-RD				1634988_a_at	5.31	6.26	-1.94	0.0006	0.1198	CG17352	CG17352 gene product from transcript CG17352-RA			1623296_at	7.88	6.98	1.87	0.0419	0.7863	CG32625
	1641522_at	0.38	3.83	-10.92	0.0002	0.1032	CG43089	CG43089 gene product from transcript CG43089-RC				1623419_s_at	2.47	0.4	4.2	0.0316	0.6873	CG31358; CG42504; CG42505	CG31358 gene product from transcript CG31358-RB; CG42504 gene product from transcript CG42504-RA; CG42505 gene product from transcript CG42505-RA			1629845_at	0	2.39	-5.25	0.0465	0.8827	CG34375	CG34375 gene product from transcript CG34375-RA				1638619_s_at	5.23	6.35	-2.17	0.0183	0.455	CG17698	CG17698 gene product from transcript CG17698-RF			1630569_at	3.13	0.29	7.13	0.0105	0.5362	CG32668
	1628559_at	0	3.2	-9.17	0.0335	0.8676	CG43318	CG43318 gene product from transcript CG43318-RA				1629331_at	2.97	4.4	-2.7	0.035	0.6951	CG31468; DsimGD18362	CG31468 gene product from transcript CG31468-RB; CG31468			1639343_at	3.64	2.15	2.81	0.0051	0.5106	CG34384	CG34384 gene product from transcript CG34384-RC				1630528_at	0	1.89	-3.72	0.0248	0.4969	CG17751	CG17751 gene product from transcript CG17751-RB			1623556_at	4.89	2.33	5.87	0.049	0.8126	CG32669
	1633467_a_at	2.51	3.66	-2.22	0.021	0.7725	CG43327; CG43328	CG43327 gene product from transcript CG43327-RA; CG43328 gene product from transcript CG43328-RA				1624075_at	7.12	7.85	-1.66	0.0008	0.1792	CG31495	CG31495 gene product from transcript CG31495-RA			1635127_at	5.48	3.44	4.12	0.0426	0.8635	CG34398	CG34398 gene product from transcript CG34398-RE				1639956_at	7.73	8.43	-1.63	0.0374	0.5624	CG17760	CG17760 gene product from transcript CG17760-RB			1631016_at	2.83	3.7	-1.83	0.0109	0.5362	CG32822
	1636796_at	0	2.73	-6.66	0.0116	0.6579	CG43347	CG43347 gene product from transcript CG43347-RC				1624460_s_at	2.49	4.49	-4.01	0.0162	0.5979	CG31624; CG31988; DereGG21514; DsimGD21644; DyakGE12993	CG31624 gene product from transcript CG31624-RC; CG31988 gene product from transcript CG31988-RB; CG31624			1641245_a_at	9.93	9.31	1.54	0.024	0.781	CG40115					1638262_at	0.39	3.56	-9.02	0.0429	0.5832	CG17819	CG17819 gene product from transcript CG17819-RA			1634406_at	6.21	6.8	-1.5	0.037	0.7617	CG32982
	1636743_s_at	4.73	5.37	-1.56	0.0282	0.831	CG43784; CG45486; CG45487; CG45488; CG45489; CG45490; CG45491; CG45492; CG45493; CG45494	CG43784 gene product from transcript CG43784-RB; CG45486 gene product from transcript CG45486-RA; CG45487 gene product from transcript CG45487-RA; CG45488 gene product from transcript CG45488-RA; CG45489 gene product from transcript CG45489-RA; CG45490 gene product from transcript CG45490-RA; CG45491 gene product from transcript CG45491-RA; CG45492 gene product from transcript CG45492-RA; CG45493…				1630011_at	5.1	5.77	-1.6	0.0091	0.5031	CG31659	CG31659 gene product from transcript CG31659-RA			1639594_at	6.64	4.36	4.85	0.0011	0.2531	CG40485	CG40485 gene product from transcript CG40485-RB				1639070_a_at	0.42	2.19	-3.41	0.0414	0.5724	CG17944	CG17944 gene product from transcript CG17944-RB			1634811_at	1.18	3.43	-4.75	0.0429	0.7887	CG33060
	1639744_at	4.81	3.64	2.26	0.0086	0.5896	CG44008	CG44008 gene product from transcript CG44008-RA				1635310_s_at	3.98	4.65	-1.59	0.0496	0.7284	CG31687; CG31688	CG31687 gene product from transcript CG31687-RC; CG31688 gene product from transcript CG31688-RD			1630679_at	3.48	0.43	8.29	0.0245	0.781	CG42249	CG42249 gene product from transcript CG42249-RC				1638728_at	2.1	4.15	-4.13	0.0433	0.5842	CG17994	CG17994 gene product from transcript CG17994-RA			1640410_at	6.01	3.72	4.88	0.0424	0.788	CG33459
	1631715_at	2.58	0	5.98	0.0063	0.535	CG44013; CG44014	CG44013 gene product from transcript CG44013-RC				1637316_at	0	2.17	-4.49	0.0382	0.7035	CG31697	CG31697 gene product from transcript CG31697-RA			1637590_at	1.8	4.07	-4.85	0.0023	0.3481	CG42329	CG42329 gene product from transcript CG42329-RA				1626749_a_at	10.41	9.65	1.7	0.0234	0.4938	CG18135	CG18135 gene product from transcript CG18135-RB			1623697_s_at	6.43	4.83	3.03	0.0291	0.7207	CG33465
	1633511_at	3.91	0.27	12.44	0.0169	0.7134	CG44102	CG44102 gene product from transcript CG44102-RC				1636101_a_at	10.2	9.31	1.85	0.0245	0.6488	CG31729	CG31729 gene product from transcript CG31729-RB			1633321_at	6.96	5.89	2.1	0.0478	0.8957	CG42342	CG42342 gene product from transcript CG42342-RH				1633833_at	8.24	7.3	1.92	0.0184	0.4552	CG18213	CG18213 gene product from transcript CG18213-RD			1626319_a_at	9.48	10.25	-1.71	0.0225	0.6597	CG33470; IMPPP
	1633193_at	3.85	2.91	1.92	0.0138	0.6903	CheA29a	Chemosensory protein A 29a				1634409_at	6.01	5.04	1.96	0.0492	0.7284	CG31775; CG42586	CG31775 gene product from transcript CG31775-RA; CG42586 gene product from transcript CG42586-RB			1639307_at	9.1	10.95	-3.62	4.89e-10	5.66e-06	CG42375; CG9288; DyakGE26300	CG42375 gene product from transcript CG42375-RA; CG9288 gene product from transcript CG9288-RA; CG9288				1623548_at	1.88	3.18	-2.46	0.0383	0.567	CG18269	CG18269 gene product from transcript CG18269-RA			1634665_at	0.31	2.63	-5.01	0.005	0.4157	CG33476
	1636657_at	0.87	3.03	-4.45	0.0089	0.6013	CheA87a	Chemosensory protein A 87a				1634126_at	4.14	4.78	-1.56	0.0444	0.7157	CG31788	CG31788 gene product from transcript CG31788-RB			1626064_at	7.41	8.07	-1.58	0.0219	0.7628	CG42399	CG42399 gene product from transcript CG42399-RC				1631549_s_at	8.71	9.58	-1.83	0.0054	0.3038	CG18278; CG30059	CG18278 gene product from transcript CG18278-RA; CG30059 gene product from transcript CG30059-RA			1629181_at	10	9.35	1.57	0.0078	0.4868	CG33494
	1639636_at	5.09	5.73	-1.55	0.0134	0.6831	Cht7	CG1869 gene product from transcript CG1869-RA				1637709_at	2.86	3.77	-1.88	0.0271	0.6665	CG31797	CG31797 gene product from transcript CG31797-RA			1627652_at	6.01	4.75	2.39	0.0077	0.5796	CG42492	CG42492 gene product from transcript CG42492-RE				1627460_at	9.52	7.99	2.88	1.27e-05	0.0104	CG18343	CG18343 gene product from transcript CG18343-RB			1630481_at	3.3	1.85	2.73	0.0425	0.7883	CG33631
	1627748_at	5.28	5.96	-1.6	0.0198	0.7604	Cib2	CIB2 ortholog				1633669_at	0.09	1.94	-3.59	0.0188	0.6139	CG31798	CG31798 gene product from transcript CG31798-RA			1627687_at	0	2.82	-7.07	0.0326	0.8396	CG42529; ms(3)76Ca	CG42529 gene product from transcript CG42529-RA; male sterile (3) 76Ca				1630590_at	5.42	4.58	1.8	0.0378	0.5636	CG18417	CG18417 gene product from transcript CG18417-RA			1635941_at	0.88	2.87	-3.96	0.0299	0.7296	CG33689; CG33690
	1641211_at	0.16	3.35	-9.15	0.0373	0.8856	Cp7Fb	Chorion protein b at 7F				1633768_at	8.21	6.78	2.7	0.011	0.5293	CG31814	CG31814 gene product from transcript CG31814-RA			1625085_at	0	3.3	-9.85	0.0076	0.5796	CG42559; CG42560	CG42559 gene product from transcript CG42559-RA; CG42560 gene product from transcript CG42560-RA				1641041_at	8.45	7.76	1.61	0.043	0.5834	CG18467	CG18467 gene product from transcript CG18467-RA			1628535_at	0.99	2.59	-3.03	0.011	0.5376	CG33771
	1637261_at	0.38	1.92	-2.91	0.0217	0.7725	Cp7Fc	Chorion protein c at 7F				1627985_a_at	2.41	3.77	-2.57	0.0408	0.7131	CG31870	CG31870 gene product from transcript CG31870-RD			1624158_at	5.43	6.12	-1.62	0.008	0.5796	CG42561	CG42561 gene product from transcript CG42561-RA				1641582_at	3.91	0.26	12.56	0.015	0.421	CG18635	CG18635 gene product from transcript CG18635-RA			1626916_at	3.88	1.46	5.35	0.0209	0.6419	CG33998
	1629304_at	4.11	5.29	-2.27	0.019	0.7454	Cpr50Cb	Cuticular protein 50Cb				1628998_at	0.06	2.81	-6.73	0.029	0.6823	CG31907	CG31907 gene product from transcript CG31907-RB			1630560_s_at	4.65	3.71	1.92	0.0072	0.5766	CG42637; Gyc76C	CG42637 gene product from transcript CG42637-RB; Guanylyl cyclase at 76C				1623834_at	3.62	0.95	6.4	0.0072	0.3341	CG18641	CG18641 gene product from transcript CG18641-RC			1625512_s_at	5.93	7.39	-2.73	0.001	0.1888	CG34002
	1630538_at	4.02	5.27	-2.39	0.0369	0.8847	Cpr60D	Cuticular protein 60D				1632694_at	7.08	5.66	2.66	1.41e-06	0.0021	CG31918	CG31918 gene product from transcript CG31918-RA			1627031_at	0	2.14	-4.4	0.0485	0.8995	CG42650	CG42650 gene product from transcript CG42650-RA				1639425_at	3.63	5.79	-4.49	0.0476	0.5948	CG18662	CG18662 gene product from transcript CG18662-RA			1627604_at	5.06	3.19	3.66	0.0073	0.4768	CG34109
	1638472_at	1.45	3.43	-3.94	0.0475	0.9112	Cpr62Bb	Cuticular protein 62Bb				1628274_a_at	1.52	3.53	-4.03	0.0225	0.6324	CG31924; CG5565	CG31924 gene product from transcript CG31924-RB; CG5565 gene product from transcript CG5565-RA			1637146_at	8.63	6.58	4.15	0.0012	0.2682	CG42694	CG42694 gene product from transcript CG42694-RB				1641660_at	3.95	4.82	-1.83	0.0006	0.1236	CG18744	CG18744 gene product from transcript CG18744-RB			1628192_at	0.74	1.89	-2.22	0.0344	0.7563	CG34113
	1625570_at	3.68	4.57	-1.85	0.0389	0.8905	Cpr64Ac	Cuticular protein 64Ac				1624855_at	4.06	5.05	-1.99	0.0239	0.6452	CG31988	CG31988 gene product from transcript CG31988-RB			1632422_s_at	2.44	4.07	-3.09	0.0191	0.7373	CG42733	CG42733 gene product from transcript CG42733-RD				1627670_at	0.6	3.92	-10.01	0.0453	0.5874	CG18788	CG18788 gene product from transcript CG18788-RB			1625562_at	1.7	3.96	-4.78	0.0426	0.7883	CG34168
	1638742_at	4.62	5.58	-1.94	0.0126	0.6805	Cpr67Fb	Cuticular protein 67Fb				1628348_at	0	3.62	-12.32	0.0144	0.5703	CG32081	CG32081 gene product from transcript CG32081-RA			1639896_at	12.07	12.77	-1.62	0.0002	0.1103	CG43085	CG43085 gene product from transcript CG43085-RB				1629675_at	3.29	0.6	6.44	0.0046	0.286	CG18814	CG18814 gene product from transcript CG18814-RB			1624605_at	2.7	3.81	-2.16	0.0158	0.6091	CG34175
	1622978_at	0.04	3.37	-10.06	0.0237	0.7853	CR6434					1641101_at	3.11	4.34	-2.34	0.0425	0.7131	CG32141	CG32141 gene product from transcript CG32141-RA			1641522_at	2.38	3.83	-2.73	0.031	0.834	CG43089	CG43089 gene product from transcript CG43089-RC				1627174_at	1.3	0	2.46	0.0049	0.2925	CG18823	CG18823 gene product from transcript CG18823-RA			1626674_at	3.25	0.99	4.79	0.0009	0.178	CG34199
	1631345_at	1.72	2.93	-2.31	0.0381	0.8904	CrebB	Cyclic-AMP response element binding protein B				1626854_at	2.48	3.51	-2.04	0.0239	0.6452	CG32148	CG32148 gene product from transcript CG32148-RA			1640752_at	0	3.57	-11.85	0.0002	0.0862	CG43121	CG43121 gene product from transcript CG43121-RA				1636758_s_at	10.71	11.51	-1.74	0.0047	0.286	CG18853; phr	CG18853 gene product from transcript CG18853-RA; photorepair			1632600_at	8.99	8.4	1.51	0.0006	0.1397	CG34232
	1626388_at	2.32	3.25	-1.9	0.0273	0.8217	Ctr1B	Copper transporter 1B				1633774_at	1.17	3.77	-6.04	0.0114	0.5363	CG32152; CG5151	CG32152 gene product from transcript CG32152-RC; CG5151 gene product from transcript CG5151-RE			1625409_at	1.38	4.34	-7.79	0.0388	0.8584	CG43129	CG43129 gene product from transcript CG43129-RE				1623539_at	0.98	3.91	-7.65	0.0452	0.5874	CG30039	CG30039 gene product from transcript CG30039-RA			1625157_at	1.62	3.9	-4.85	0.0391	0.7693	CG34342
	1627974_at	4.81	1.41	10.55	0.0007	0.1806	Cyp6t3	CG8457 gene product from transcript CG8457-RA				1638373_at	0.31	3.8	-11.27	0.0213	0.6253	CG32161	CG32161 gene product from transcript CG32161-RA			1624383_at	3.54	1.13	5.29	0.0337	0.8396	CG43244	CG43244 gene product from transcript CG43244-RA				1626400_at	2.03	3.87	-3.57	0.0227	0.4901	CG30049	CG30049 gene product from transcript CG30049-RA			1630117_at	4.61	1.66	7.72	0.0358	0.7617	CG34357
	1632114_at	8.14	8.79	-1.56	0.0275	0.8228	Cyp12a4	CG6042 gene product from transcript CG6042-RA				1631451_at	5.95	6.58	-1.54	0.0493	0.7284	CG32181	CG32181 gene product from transcript CG32181-RB			1630350_at	3.01	0	8.04	0.001	0.2498	CG43288	CG43288 gene product from transcript CG43288-RA				1634446_at	0.02	3.68	-12.69	0.0025	0.2218	CG30065	CG30065 gene product from transcript CG30065-RA			1629845_at	0	2.39	-5.25	0.0155	0.6071	CG34375
	1639901_a_at	6.2	4.69	2.83	0.0033	0.3908	Cyp49a1	CG18377 gene product from transcript CG18377-RA				1630673_at	3.62	4.35	-1.67	0.046	0.7172	CG32240	CG32240 gene product from transcript CG32240-RA			1628641_at	3.93	5.41	-2.8	0.0237	0.781	CG43366	CG43366 gene product from transcript CG43366-RB				1639615_s_at	6.43	5.61	1.76	0.0236	0.496	CG30116	CG30116 gene product from transcript CG30116-RC			1639343_at	3.71	2.15	2.96	0.0079	0.4902	CG34384
	1627351_at	0.43	2.77	-5.04	0.0062	0.5302	cyr	cypher				1626558_at	0	1.34	-2.54	0.0053	0.4423	CG32241	CG32241 gene product from transcript CG32241-RB			1636011_at	2.66	0	6.34	0.0026	0.3553	CG43367	CG43367 gene product from transcript CG43367-RE				1639516_at	7.76	6.59	2.25	0.0186	0.4562	CG30187	CG30187 gene product from transcript CG30187-RC			1637693_at	0.57	4.16	-12.06	0.043	0.7887	CG34409
	1627637_at	7.19	7.87	-1.6	0.0033	0.3908	d	dachs				1629377_at	2.3	3.43	-2.18	0.0145	0.5718	CG32263	CG32263 gene product from transcript CG32263-RA			1637925_at	6.25	5.07	2.26	0.0131	0.665	CG43689	CG43689 gene product from transcript CG43689-RH				1632254_a_at	0	2.55	-5.88	0.0354	0.5556	CG30270	CG30270 gene product from transcript CG30270-RC			1637496_at	5.51	6.65	-2.21	0.0053	0.4346	CG34445; CG34446
	1638064_a_at	5.89	6.85	-1.95	0.0065	0.5362	dgo	diego				1637155_at	8.88	10.17	-2.43	7.11e-05	0.0408	CG32407	CG32407 gene product from transcript CG32407-RA			1629774_at	4	2.5	2.83	0.0134	0.6779	CG43795	CG43795 gene product from transcript CG43795-RA				1623868_a_at	2.5	0	5.65	0.0008	0.135	CG30275	CG30275 gene product from transcript CG30275-RM			1630507_at	2.43	0.87	2.95	0.0035	0.3714	CG42339
	1640341_s_at	12.22	11.62	1.52	0.0084	0.5846	Dgp-1	CG5729 gene product from transcript CG5729-RB				1630191_at	1.65	4.01	-5.13	0.0081	0.4871	CG32436	CG32436 gene product from transcript CG32436-RA			1634181_at	3.75	2.38	2.58	0.0198	0.7495	CG43901	CG43901 gene product from transcript CG43901-RA				1635435_at	1.12	4.13	-8.02	0.0138	0.4112	CG30278	CG30278 gene product from transcript CG30278-RC			1639558_at	5.54	6.13	-1.51	0.0289	0.7198	CG42342
	1637896_at	3.7	4.5	-1.74	0.0082	0.5793	Dhc62B	Dynein heavy chain at 62B				1627504_at	1.38	3.86	-5.61	0.0486	0.7266	CG32440	CG32440 gene product from transcript CG32440-RA			1631715_at	2.47	0	5.54	0.0046	0.4764	CG44013; CG44014	CG44013 gene product from transcript CG44013-RC				1639747_at	8.56	9.22	-1.58	0.0002	0.0514	CG30291; grau	CG30291 gene product from transcript CG30291-RA; grauzone			1628827_s_at	2.31	0.06	4.78	0.0071	0.4738	CG42346
	1632477_s_at	7.9	6.88	2.03	0.0156	0.7062	DIP-zeta	Dpr-interacting protein zeta				1631935_at	0	2.55	-5.87	0.0052	0.4423	CG32487	CG32487 gene product from transcript CG32487-RA			1633511_at	3.89	0.27	12.28	0.0125	0.6629	CG44102	CG44102 gene product from transcript CG44102-RC				1637698_at	5.2	4.14	2.07	0.0271	0.5047	CG30339; CG30340	CG30339 gene product from transcript CG30339-RA; CLASS A GPCR NEUROPEPTIDE AND PROTEIN HORMONE RECEPTORS			1639307_at	9.1	10.95	-3.62	2.85e-10	5.39e-06	CG42375; CG9288; DyakGE26300
	1634398_a_at	7.76	8.43	-1.59	0.0135	0.6848	Dl	Delta				1624571_s_at	8.91	9.7	-1.72	0.0196	0.6221	CG32500; CG32857; CG33502	CG32500 gene product from transcript CG32500-RA; CG32857 gene product from transcript CG32857-RA; CG33502 gene product from transcript CG33502-RA			1635536_at	1.47	0	2.76	0.0002	0.098	CG44837	CG44837 gene product from transcript CG44837-RB				1633959_s_at	6.48	4.91	2.97	0.0028	0.2303	CG30345; DsimCG9766	CG30345 gene product from transcript CG30345-RB			1625085_at	1.07	3.3	-4.7	0.036	0.7617	CG42559; CG42560
	1624473_at	8.43	9.05	-1.54	2.72e-05	0.0286	DNApol-alpha60	DNA polymerase alpha 60kD				1639740_a_at	0	3.09	-8.49	0.0118	0.5465	CG32548	CG32548 gene product from transcript CG32548-RB			1630161_at	4.21	1.28	7.63	0.0202	0.7503	CG45078	CG45078 gene product from transcript CG45078-RA				1628051_at	2.55	4.33	-3.45	0.0242	0.496	CG30376	CG30376 gene product from transcript CG30376-RA			1630560_s_at	4.52	3.71	1.75	0.0113	0.541	CG42637; Gyc76C
	1632145_a_at	4.09	4.95	-1.82	0.0342	0.8686	DsecGM11932; mthl15	methuselah-like 15				1630569_at	3.45	0.29	8.94	0.002	0.2818	CG32668	CG32668 gene product from transcript CG32668-RA			1624808_at	2.21	0	4.63	0.0264	0.7913	CheA75a	Chemosensory protein A 75a				1625227_at	5.07	4.43	1.55	0.0178	0.4514	CG30456	CG30456 gene product from transcript CG30456-RB			1640468_a_at	0	2.78	-6.89	0.0327	0.7472	CG42660; CG42661; Tsp66A
	1639384_s_at	11.06	9.6	2.75	0.0004	0.1463	DsecGM22000; DsimGD11499; Hsl	CG11055; Hormone-sensitive lipase ortholog				1626724_at	8.59	7.9	1.62	0.0199	0.6221	CG32687	CG32687 gene product from transcript CG32687-RB			1634285_at	3.09	0.78	4.94	0.0278	0.8063	CheB93b	Chemosensory protein B 93b				1635770_at	2.42	0	5.35	0.0099	0.3662	CG31097	CG31097 gene product from transcript CG31097-RB			1637146_at	8.63	6.58	4.14	0.0003	0.0906	CG42694
	1633291_at	0.16	4.28	-17.45	0.0297	0.8472	dy	dusky				1633593_s_at	0	2.45	-5.45	0.0094	0.5049	CG32713; CG33223; DsimCG32713	CG32713 gene product from transcript CG32713-RB; CG33223 gene product from transcript CG33223-RA			1637842_at	0.24	2.92	-6.43	0.007	0.5744	CheB98a	Chemosensory protein A 98a				1636567_at	2.85	0.91	3.82	0.017	0.4449	CG31199	CG31199 gene product from transcript CG31199-RA			1625829_a_at	4.22	3.54	1.6	0.0388	0.7669	CG42827
	1626088_at	3.59	9.95	-81.68	6.78e-07	0.0024	DyakGE14518; Zip102B	CG2177; Zinc/iron regulated transporter-related protein 102B				1629303_at	3.16	3.88	-1.65	0.0223	0.6324	CG32832	CG32832 gene product from transcript CG32832-RB			1631948_s_at	2.08	2.73	-1.58	0.0315	0.8386	Clk	Clock				1624507_at	3.17	0.04	8.74	0.0008	0.135	CG31268	CG31268 gene product from transcript CG31268-RB			1639896_at	12.14	12.77	-1.54	0.0021	0.2735	CG43085
	1631917_at	0	2.27	-4.81	0.008	0.5717	Dys	Dystrophin				1638853_at	4.35	5.52	-2.24	0.0056	0.4492	CG32971	CG32971 gene product from transcript CG32971-RB			1633379_s_at	9	10.82	-3.53	8.62e-05	0.0581	cnc	cap-n-collar				1639395_at	2.19	0	4.56	0.0237	0.496	CG31269	CG31269 gene product from transcript CG31269-RB			1640752_at	1.07	3.57	-5.63	0.0015	0.2398	CG43121
	1629601_at	9.33	10.03	-1.62	0.0327	0.8655	E(spl)malpha-BFM	Enhancer of split malpha, Bearded family member				1630807_at	8.84	8.21	1.54	0.0015	0.2522	CG33111	CG33111 gene product from transcript CG33111-RC			1626260_at	1.49	0.77	1.65	0.0103	0.6277	CNT1	Concentrative Nucleoside Transporter 1				1623419_s_at	3.58	0.4	9.09	0.0039	0.2642	CG31358; CG42504; CG42505	CG31358 gene product from transcript CG31358-RB; CG42504 gene product from transcript CG42504-RA; CG42505 gene product from transcript CG42505-RA			1625070_at	0.77	3.04	-4.83	0.0456	0.8041	CG43229
	1639867_at	4.17	5.31	-2.2	0.0075	0.5612	ea	easter				1635492_at	0	3.23	-9.36	0.0267	0.6665	CG33259	CG33259 gene product from transcript CG33259-RA			1624628_at	4.3	5.16	-1.82	0.0283	0.8088	COX4L	Cytochrome c oxidase subunit 4-like				1630263_at	5.46	4.58	1.85	0.0282	0.5121	CG31370	CG31370 gene product from transcript CG31370-RB			1630350_at	3.98	0	15.75	4.58e-05	0.0289	CG43288
	1632067_at	7.39	6.43	1.94	0.0216	0.7725	Ect4	Ectoderm-expressed 4				1629283_at	0.58	3.58	-8	5.15e-07	0.001	CG33298	CG33298 gene product from transcript CG33298-RB			1637261_at	0.52	1.92	-2.64	0.0205	0.7546	Cp7Fc	Chorion protein c at 7F				1626164_at	3.53	1.35	4.54	0.0241	0.496	CG31380	CG31380 gene product from transcript CG31380-RA			1624255_at	4.07	3.25	1.77	0.0139	0.5855	CG43327; CG43328
	1627033_at	4.96	3.48	2.79	4.71e-06	0.0089	Efhc1.2	EFHC1 homologue 2				1637128_a_at	2.12	5.29	-8.97	0.0341	0.6939	CG33340	CG33340 gene product from transcript CG33340-RA			1636228_at	4.42	2.75	3.18	0.0018	0.3211	Cp36	Chorion protein 36				1640005_at	3.58	1.82	3.38	0.0188	0.4588	CG31418; DyakGE11934	CG31418 gene product from transcript CG31418-RA; CG31418			1623011_at	0.31	3.31	-8.02	0.0168	0.6195	CG43795
	1626834_at	3.48	4.88	-2.63	0.0332	0.8676	eIF4E-5	CG8277 gene product from transcript CG8277-RA				1634665_at	0.78	2.63	-3.63	0.0112	0.5309	CG33476	CG33476 gene product from transcript CG33476-RA			1631773_at	4.66	3.41	2.38	0.0244	0.781	Cpr30B	Cuticular protein 30B				1626402_at	2.03	3.13	-2.14	0.0399	0.571	CG31427	CG31427 gene product from transcript CG31427-RD			1633511_at	3.24	0.27	7.83	0.0112	0.5383	CG44102
	1626138_s_at	10.63	9.74	1.86	0.0007	0.1857	Eip63E	Ecdysone-induced protein 63E				1626916_at	4.42	1.46	7.75	0.0087	0.4973	CG33998	CG33998 gene product from transcript CG33998-RA			1629304_at	3.89	5.29	-2.62	0.0003	0.1135	Cpr50Cb	Cuticular protein 50Cb				1626326_at	8.78	7.28	2.83	6.5e-05	0.028	CG31436	CG31436 gene product from transcript CG31436-RA			1632035_at	1.72	3.76	-4.12	0.0122	0.5564	CG44261
	1626264_at	6.34	7.12	-1.72	0.008	0.5717	Elba2	Early boundary activity 2				1625512_s_at	6.29	7.39	-2.13	0.005	0.4399	CG34002	CG34002 gene product from transcript CG34002-RB			1638869_at	9.77	10.6	-1.79	0.0003	0.1135	Cpr51A	Cuticular protein 51A				1639062_at	3.13	1.09	4.11	0.0362	0.5591	CG31464	CG31464 gene product from transcript CG31464-RB			1626363_at	4.23	3.15	2.11	0.0004	0.1159	CG44426
	1630032_at	4.01	1.72	4.89	0.0216	0.7725	eys	eyes shut				1628192_at	0	1.89	-3.71	0.0117	0.5434	CG34113	CG34113 gene product from transcript CG34113-RP			1638679_at	3.66	4.33	-1.59	0.0073	0.5766	Cpr57A; Obp57d	Cuticular protein 57A; Odorant-binding protein 57d				1629331_at	3.37	4.4	-2.04	0.0388	0.57	CG31468; DsimGD18362	CG31468 gene product from transcript CG31468-RB; CG31468			1638110_at	6.11	7.19	-2.12	0.0076	0.4839	CG45782
	1637319_at	7.43	8.05	-1.54	0.0004	0.143	Fancl	CG12812 gene product from transcript CG12812-RB				1630199_at	0.65	3.88	-9.37	0.0342	0.6939	CG34161	CG34161 gene product from transcript CG34161-RA			1633011_at	11.42	10.8	1.54	0.0333	0.8396	crp	cropped				1623745_at	3.23	3.95	-1.64	0.0245	0.4969	CG31528	CG31528 gene product from transcript CG31528-RA			1633193_at	4.15	2.91	2.36	0.007	0.4716	CheA29a
	1634638_at	5.25	4.44	1.75	0.0104	0.6399	Fem-1	CG9025 gene product from transcript CG9025-RA				1625562_at	1.75	3.96	-4.62	0.0229	0.6341	CG34168	CG34168 gene product from transcript CG34168-RA			1623068_at	0.78	2.73	-3.86	0.0136	0.6826	Cyp4e3	Cytochrome P450-4e3				1627263_at	0	3.17	-8.99	0.0014	0.179	CG31601	CG31601 gene product from transcript CG31601-RC			1636545_at	0.85	2.32	-2.77	0.0287	0.7187	CheB38c
	1639050_at	4.16	4.77	-1.52	0.0437	0.909	Fife	CG43955 gene product from transcript CG43955-RD				1626674_at	4.31	0.99	9.95	4.2e-05	0.0266	CG34199	CG34199 gene product from transcript CG34199-RA			1626401_at	1.99	0.53	2.74	0.0064	0.5657	Cyp6a2	Cytochrome P450-6a2				1629492_s_at	2.92	4.88	-3.91	0.0082	0.348	CG31626	CG31626 gene product from transcript CG31626-RA			1630859_s_at	11.22	10.55	1.59	0.046	0.8041	Chro
	1636091_at	6.8	7.45	-1.57	0.0052	0.4824	fj	four-jointed				1625809_at	0.93	0	1.9	0.025	0.6519	CG34323	CG34323 gene product from transcript CG34323-RA			1628052_at	8.61	1.7	120.93	5.26e-07	0.0017	Cyp6a17	Cytochrome P450-6a17				1631889_at	2.72	0.44	4.84	0.0401	0.5712	CG31752	CG31752 gene product from transcript CG31752-RB			1639636_at	5.13	5.73	-1.51	0.0367	0.7617	Cht7
	1637643_at	8.13	6.14	3.96	0.0003	0.1056	FucTB	CG4435 gene product from transcript CG4435-RD				1630117_at	3.36	1.66	3.26	0.0384	0.7037	CG34357	CG34357 gene product from transcript CG34357-RD			1630170_at	6.37	7.04	-1.59	0.0341	0.8396	Cyp12b2	CG15077 gene product from transcript CG15077-RA				1633669_at	0.64	1.94	-2.45	0.0156	0.4265	CG31798	CG31798 gene product from transcript CG31798-RA			1631209_at	1.9	3.46	-2.95	0.0176	0.6265	Cht12
	1630089_at	1.26	3.16	-3.73	0.0478	0.9112	fzo	fuzzy onions				1624713_at	3.98	1.65	5.01	0.0157	0.5833	CG34371	CG34371 gene product from transcript CG34371-RA			1639901_a_at	5.64	4.69	1.93	0.0295	0.8247	Cyp49a1	CG18377 gene product from transcript CG18377-RA				1641412_at	2.26	1.32	1.92	0.0388	0.5697	CG31809	CG31809 gene product from transcript CG31809-RB			1633138_at	6.16	6.88	-1.65	0.0068	0.4692	Claspin
	1625362_at	9.06	8.04	2.02	0.0435	0.909	Gclc	Glutamate-cysteine ligase catalytic subunit				1629988_at	1.57	3.63	-4.18	0.0453	0.7172	CG34380	CG34380 gene product from transcript CG34380-RD			1630505_a_at	2.57	0.55	4.05	0.0247	0.7841	Cyp311a1	CG1488 gene product from transcript CG1488-RB				1626486_at	3.72	0	13.18	0.0407	0.572	CG31815	CG31815 gene product from transcript CG31815-RA			1633379_s_at	9.13	10.82	-3.22	0.0001	0.054	cnc
	1635141_at	0	1.95	-3.87	0.0293	0.8452	glob3	globin 3				1639343_at	4.37	2.15	4.68	0.0006	0.1483	CG34384	CG34384 gene product from transcript CG34384-RC			1634261_at	3.57	4.57	-1.99	0.0356	0.8413	Cyp312a1	CG5137 gene product from transcript CG5137-RB				1634584_at	7.82	8.75	-1.9	0.0138	0.4112	CG31875	CG31875 gene product from transcript CG31875-RB			1632618_a_at	5.88	6.85	-1.96	0.0369	0.7617	cno
	1632677_a_at	8.99	8.19	1.74	0.0018	0.3055	GM130	Golgi matrix protein 130 kD ortholog				1639078_at	0.31	1.54	-2.34	0.0455	0.7172	CG42255	CG42255 gene product from transcript CG42255-RB			1634297_at	6.19	3.41	6.85	0.0011	0.2522	Cyp318a1	CG1786 gene product from transcript CG1786-RA				1628998_at	0	2.81	-7.02	0.0076	0.3416	CG31907	CG31907 gene product from transcript CG31907-RB			1637261_at	0.23	1.92	-3.23	0.024	0.6772	Cp7Fc
	1636042_at	0	3.35	-10.18	0.0114	0.6555	Gr23a	Gustatory receptor 23a				1640986_at	0.03	2.83	-6.93	0.0355	0.6981	CG42326	CG42326 gene product from transcript CG42326-RE			1627351_at	1.05	2.77	-3.29	0.0343	0.8396	cyr	cypher				1632694_at	7.05	5.66	2.62	3.39e-06	0.0043	CG31918	CG31918 gene product from transcript CG31918-RA			1636228_at	4.18	2.75	2.7	0.005	0.4157	Cp36
	1623947_at	4.21	2.84	2.59	0.0234	0.7833	Gr58c	Gustatory receptor 58c				1637590_at	2.05	4.07	-4.07	0.021	0.6242	CG42329	CG42329 gene product from transcript CG42329-RA			1640112_at	11.11	11.71	-1.51	0.0112	0.6468	Cys	Cystatin-like				1624855_at	3.77	5.05	-2.43	0.0357	0.5572	CG31988	CG31988 gene product from transcript CG31988-RB			1624498_at	3.54	1.09	5.44	0.0041	0.3849	Cpr49Aa
	1630258_at	7.27	5.91	2.56	6.18e-05	0.0449	GstD2	Glutathione S transferase D2				1628827_s_at	3.09	0.06	8.19	0.0038	0.3735	CG42346	CG42346 gene product from transcript CG42346-RD			1626241_at	5.44	6.4	-1.94	0.0145	0.6892	Cyt-c-d	Cytochrome c distal				1623963_at	6.96	7.61	-1.57	0.0177	0.4499	CG32115	CG32115 gene product from transcript CG32115-RA			1631774_at	1.31	4.19	-7.36	0.0041	0.3849	Cpr66Cb
	1628094_at	5.2	5.84	-1.56	0.0044	0.4341	GstD11	Glutathione S transferase D11				1639307_at	9.18	10.95	-3.42	4.66e-10	4.41e-06	CG42375; CG9288; DyakGE26300	CG42375 gene product from transcript CG42375-RA; CG9288 gene product from transcript CG9288-RA; CG9288			1630058_at	3.56	2.06	2.83	0.0171	0.7311	dati	datilografo				1625087_a_at	7.47	8.19	-1.64	0.0047	0.2866	CG32137	CG32137 gene product from transcript CG32137-RB			1636534_a_at	2.76	3.95	-2.28	0.0451	0.8032	CRMP
	1623256_at	10.26	9.18	2.11	0.0186	0.7425	GstE1	Glutathione S transferase E1				1627652_at	5.67	4.75	1.89	0.0252	0.6528	CG42492	CG42492 gene product from transcript CG42492-RE			1623802_at	4.65	3.64	2.01	0.0366	0.8488	dila	dilatory				1641101_at	2.87	4.34	-2.78	0.0203	0.471	CG32141	CG32141 gene product from transcript CG32141-RA			1628052_at	3.87	1.7	4.53	0.0224	0.6597	Cyp6a17
	1633238_at	6.22	5.21	2.01	0.0043	0.4278	GstE8	Glutathione S transferase E8				1634644_at	3.78	4.53	-1.68	0.0381	0.7034	CG42523	CG42523 gene product from transcript CG42523-RB			1632477_s_at	7.73	6.88	1.81	0.013	0.6639	DIP-zeta	Dpr-interacting protein zeta				1633774_at	1	3.77	-6.82	0.0398	0.5703	CG32152; CG5151	CG32152 gene product from transcript CG32152-RC; CG5151 gene product from transcript CG5151-RE			1627974_at	4.99	1.41	11.99	0.0007	0.1519	Cyp6t3
	1635266_at	5.18	5.78	-1.52	0.0302	0.8472	GV1	CG12023 gene product from transcript CG12023-RA				1625085_at	0.49	3.3	-7.03	0.0148	0.5735	CG42559; CG42560	CG42559 gene product from transcript CG42559-RA; CG42560 gene product from transcript CG42560-RA			1627959_a_at	2.22	3.59	-2.58	0.0254	0.7845	dj	don juan				1631451_at	5.9	6.58	-1.6	0.0228	0.4908	CG32181	CG32181 gene product from transcript CG32181-RB			1640584_at	7.88	8.6	-1.64	0.0102	0.5362	Cyp9f3Psi
	1625535_at	5.11	5.96	-1.8	0.0153	0.7056	H15	CG6604 gene product from transcript CG6604-RA				1630560_s_at	4.35	3.71	1.55	0.0135	0.5658	CG42637; Gyc76C	CG42637 gene product from transcript CG42637-RB; Guanylyl cyclase at 76C			1633748_at	0.88	2.34	-2.75	0.0395	0.8593	DpseGA15185; ND-20L	GA15185; NADH dehydrogenase (ubiquinone) 20 kDa subunit-like				1626558_at	0	1.34	-2.54	0.0017	0.1911	CG32241	CG32241 gene product from transcript CG32241-RB			1632114_at	7.69	8.79	-2.13	0.0121	0.5564	Cyp12a4
	1626527_at	4.62	5.98	-2.56	0.0038	0.4025	hh	hedgehog				1633336_at	9.51	8.61	1.87	0.0332	0.6921	CG42684	CG42684 gene product from transcript CG42684-RB			1633906_at	2.66	3.73	-2.1	0.0258	0.7845	DpseGA19629; ND-24L	GA19629; NADH dehydrogenase (ubiquinone) 24 kDa subunit-like				1628355_at	3.9	2.5	2.64	0.0272	0.5047	CG32379	CG32379 gene product from transcript CG32379-RB			1639901_a_at	6.28	4.69	3.01	0.0024	0.3067	Cyp49a1
	1633229_a_at	0.85	1.59	-1.67	0.0478	0.9112	Hr38	Hormone receptor-like in 38				1626297_at	0.1	4.33	-18.72	0.0349	0.6951	CG42713; Octbeta2R	CG42713 gene product from transcript CG42713-RA; Octopamine beta2 receptor			1629230_at	3.53	0.03	11.29	0.0257	0.7845	Drsl2	Drosomycin-like 2				1637155_at	8.96	10.17	-2.3	4.49e-05	0.025	CG32407	CG32407 gene product from transcript CG32407-RA			1628591_at	1.89	0	3.71	0.0473	0.8095	Cyp313a3
	1636055_at	8.65	3.33	39.95	0.0006	0.1659	Hsc70-2	Heat shock protein cognate 2				1626648_at	1.05	3.27	-4.68	0.0484	0.7266	CG42732	CG42732 gene product from transcript CG42732-RN			1628301_at	2.97	0.27	6.49	0.0202	0.7503	dsx-c73A	doublesex cognate 73A				1627504_at	0.41	3.86	-10.93	0.034	0.5484	CG32440	CG32440 gene product from transcript CG32440-RA			1627351_at	0.04	2.77	-6.6	0.0407	0.777	cyr
	1629061_s_at	11.35	8.73	6.14	8.81e-07	0.0024	Hsp22; Hsp67Bb	Heat shock protein 22; Heat shock gene 67Bb				1636194_s_at	3.17	0.9	4.8	0.0136	0.5667	CG42792	CG42792 gene product from transcript CG42792-RB			1626088_at	3.38	9.95	-94.57	2.16e-07	0.001	DyakGE14518; Zip102B	CG2177; Zinc/iron regulated transporter-related protein 102B				1631935_at	0	2.55	-5.87	0.0033	0.2491	CG32487	CG32487 gene product from transcript CG32487-RA			1640112_at	11.01	11.71	-1.62	0.0032	0.3515	Cys
	1630780_a_at	2.26	3.45	-2.27	0.0333	0.8676	hydra	CG1338 gene product from transcript CG1338-RA				1628832_s_at	1.67	4.17	-5.69	0.0412	0.7131	CG43052	CG43052 gene product from transcript CG43052-RB			1631917_at	0.09	2.27	-4.53	0.0216	0.7583	Dys	Dystrophin				1627321_x_at	3.8	4.67	-1.84	0.0049	0.2914	CG32495; GSS	CG32495 gene product from transcript CG32495-RD; Glutathione Synthetase			1627463_at	4.8	5.98	-2.26	0.0351	0.7597	Damm
	1633176_at	4.52	6.78	-4.81	7.21e-05	0.0488	Ilp1	Insulin-like peptide 1				1635230_at	1.48	3.15	-3.19	0.0349	0.6951	CG43077	CG43077 gene product from transcript CG43077-RA			1625705_s_at	6.42	5.72	1.63	0.0306	0.834	E(Pc)	Enhancer of Polycomb				1639344_at	3.03	0	8.16	0.0432	0.5842	CG32651	CG32651 gene product from transcript CG32651-RA			1630058_at	3.98	2.06	3.79	0.0105	0.5362	dati
	1627943_at	10.08	10.98	-1.87	4.53e-08	0.0004	Ilp3	Insulin-like peptide 3				1641522_at	2.03	3.83	-3.48	0.0056	0.4492	CG43089	CG43089 gene product from transcript CG43089-RC			1627033_at	4.64	3.48	2.23	4.1e-05	0.0375	Efhc1.2	EFHC1 homologue 2				1630569_at	3.81	0.29	11.45	0.0009	0.1443	CG32668	CG32668 gene product from transcript CG32668-RA			1632205_at	3.7	2.5	2.28	0.0282	0.7117	Dgk
	1629530_at	3.96	1.01	7.76	0.0029	0.3632	IM23	Immune induced molecule 23				1640535_s_at	0	2.79	-6.91	0.0157	0.5833	CG43098	CG43098 gene product from transcript CG43098-RA			1626138_s_at	10.57	9.74	1.78	0.0231	0.774	Eip63E	Ecdysone-induced protein 63E				1623556_at	4.49	2.33	4.47	0.0235	0.4958	CG32669	CG32669 gene product from transcript CG32669-RA			1636608_at	8.57	9.2	-1.55	0.0176	0.6267	Dh31-R
	1635227_at	11.84	9.92	3.78	2.6e-05	0.0286	ImpL3	Ecdysone-inducible gene L3				1624862_at	8.25	6.01	4.73	4.11e-05	0.0266	CG43117	CG43117 gene product from transcript CG43117-RB			1637292_at	5.29	4.14	2.23	0.0132	0.6718	Esp	Epidermal stripes and patches				1634749_a_at	0	2.23	-4.7	0.0364	0.5591	CG32686	CG32686 gene product from transcript CG32686-RA			1632477_s_at	8.45	6.88	2.98	0.012	0.5564	DIP-zeta
	1636032_at	0.21	3.58	-10.38	0.0422	0.909	Ir7d	Ionotropic receptor 7d				1640752_at	2.7	3.57	-1.83	0.0099	0.5087	CG43121	CG43121 gene product from transcript CG43121-RA			1625003_at	7.24	6.53	1.63	0.0021	0.3376	ETHR	CG5911 gene product from transcript CG5911-RB				1624884_at	3.95	4.63	-1.6	0.0497	0.599	CG32712; DsimGD24571	CG32712 gene product from transcript CG32712-RB			1633817_at	6.38	7.02	-1.55	0.0026	0.3188	DJ-1alpha
	1631306_at	0	2	-3.99	0.0279	0.8262	Ir52d	Ionotropic receptor 52d				1628613_a_at	6.87	5.83	2.06	0.0018	0.2693	CG43340	CG43340 gene product from transcript CG43340-RH			1630032_at	3.68	1.72	3.89	0.018	0.733	eys	eyes shut				1633593_s_at	0.2	2.45	-4.73	0.0321	0.5376	CG32713; CG33223; DsimCG32713	CG32713 gene product from transcript CG32713-RB; CG33223 gene product from transcript CG33223-RA			1623063_at	9.23	9.92	-1.61	0.0129	0.5733	dpr20
	1628136_at	1.27	3.04	-3.41	0.017	0.7134	Ir56d	Ionotropic receptor 56d				1623254_s_at	6.74	5.65	2.14	0.0219	0.6311	CG43427	CG43427 gene product from transcript CG43427-RP			1633820_at	2.2	3.89	-3.21	0.0467	0.8844	Fad2	CG7923 gene product from transcript CG7923-RA				1638853_at	4.88	5.52	-1.55	0.0455	0.5884	CG32971	CG32971 gene product from transcript CG32971-RB			1624891_at	2.57	4.1	-2.9	0.0055	0.4363	DsecCG13183; reb
	1637389_at	0	2.7	-6.49	0.0002	0.0811	Ir100a	Ionotropic receptor 100a				1641180_a_at	3.93	5.05	-2.17	0.0212	0.6253	CG43675; CG45050	CG43675 gene product from transcript CG43675-RC; anon-fast-evolving-1B11			1634401_at	0	3.67	-12.73	0.0177	0.733	fig	fos intronic gene				1634511_at	3.08	0	8.47	0.0466	0.5938	CG33125	CG33125 gene product from transcript CG33125-RC			1639384_s_at	11.1	9.6	2.84	0.0005	0.1237	DsecGM22000; DsimGD11499; Hsl
	1629097_at	6.36	5.76	1.52	0.0217	0.7725	kni	knirps				1636881_at	0.08	3.86	-13.74	0.0078	0.4871	CG43843	CG43843 gene product from transcript CG43843-RA			1641095_at	8.8	8.13	1.59	0.0424	0.8635	FoxP	Forkhead box P				1627345_at	3.59	0.98	6.12	0.0277	0.5076	CG33342	HDC15381			1631917_at	0	2.27	-4.81	0.0032	0.352	Dys
	1637046_at	4.5	5.35	-1.81	0.0139	0.6903	l(2)03659	lethal (2) 03659				1639744_at	4.52	3.64	1.84	0.0431	0.7133	CG44008	CG44008 gene product from transcript CG44008-RA			1623567_at	4.31	3.12	2.28	0.0068	0.5706	fz2	frizzled 2				1626319_a_at	9.35	10.25	-1.87	0.011	0.3833	CG33470; IMPPP	CG33470 gene product from transcript CG33470-RA; Immune induced molecule prepropeptide			1639867_at	4.49	5.31	-1.77	0.0308	0.7313	ea
	1635952_at	2.63	0.47	4.46	0.0022	0.3145	l(2)efl	lethal (2) essential for life				1633511_at	3.62	0.27	10.23	0.0122	0.5465	CG44102	CG44102 gene product from transcript CG44102-RC			1625631_at	0.71	3.02	-4.95	0.0062	0.5551	glob2	globin 2				1634665_at	0.41	2.63	-4.66	0.0083	0.3509	CG33476	CG33476 gene product from transcript CG33476-RA			1629571_at	1.46	3.98	-5.75	0.0078	0.4868	Ect4
	1629340_s_at	0	0.94	-1.92	0.0471	0.9112	Lcp65Aa	CG7287 gene product from transcript CG7287-RA				1626363_at	4.16	3.15	2	0.0008	0.1841	CG44426	CG44426 gene product from transcript CG44426-RA			1626739_s_at	3.65	2.55	2.14	0.0491	0.9037	GluRIIC	Glutamate receptor IIC				1625512_s_at	6.08	7.39	-2.47	0.0013	0.1699	CG34002	CG34002 gene product from transcript CG34002-RB			1627033_at	5.21	3.48	3.3	1.3e-06	0.0022	Efhc1.2
	1641176_at	7.15	7.89	-1.67	0.004	0.4107	Lgr3	Leucine-rich repeat-containing G protein-coupled receptor 3				1636652_a_at	1.75	3.81	-4.18	0.034	0.6939	CG45066; CG45067	CG45066 gene product from transcript CG45066-RA			1638780_at	3.44	1.94	2.83	0.0465	0.8827	GluRIIE	Glutamate receptor IIE				1628408_at	2.29	0.02	4.8	0.0025	0.2218	CG34041	CG34041 gene product from transcript CG34041-RF			1633137_at	5.97	5.29	1.6	0.0103	0.5362	eIF4E-6
	1623787_at	9.38	8.62	1.69	0.0005	0.1659	LKRSDH	Lysine ketoglutarate reductase/saccharopine dehydrogenase				1635771_a_at	8.01	7.38	1.54	0.0126	0.5539	CG45186	CG45186 gene product from transcript CG45186-RT			1632677_a_at	8.93	8.19	1.68	0.003	0.3809	GM130	Golgi matrix protein 130 kD ortholog				1637093_at	4.7	3	3.25	0.028	0.5101	CG34045	CG34045 gene product from transcript CG34045-RB			1630138_at	0.01	2.92	-7.49	0.0091	0.5149	Eig71Ej
	1626273_at	6.64	5.93	1.64	3.08e-05	0.0307	loh	lonely heart				1627478_at	9.32	10	-1.61	0.0026	0.3263	CG45186; DmirCG33232	CG45186 gene product from transcript CG45186-RT			1629125_at	6.44	3.75	6.44	0.0007	0.2072	Gp210	Gp210 ortholog (H. sapiens)				1634569_at	5.87	4.31	2.96	0.0249	0.4969	CG34051	CG34051 gene product from transcript CG34051-RB			1635485_at	3.62	5.34	-3.3	0.0074	0.4839	Eip93F
	1634493_at	0	2.79	-6.91	0.0438	0.909	LysS	Lysozyme S				1639372_s_at	3.97	4.85	-1.84	0.0426	0.7131	CG46059	CG46059 gene product from transcript CG46059-RC			1639652_at	1.1	2.95	-3.61	0.0307	0.834	Gr2a	Gustatory receptor 2a				1641619_at	6.34	7.02	-1.61	0.0196	0.4631	CG34057	CG34057 gene product from transcript CG34057-RA			1629371_at	1.07	3.51	-5.41	0.0003	0.0992	Elo68beta
	1623900_a_at	6.53	7.35	-1.77	0.0008	0.1891	Mal-B2	Maltase B2				1639285_at	1.64	3	-2.57	0.0243	0.6467	CG46121				1622900_at	0.65	4.25	-12.13	0.0003	0.1181	Gr59d	Gustatory receptor 59d				1627604_at	5.24	3.19	4.14	0.0051	0.2969	CG34109	CG34109 gene product from transcript CG34109-RC			1628289_at	6.73	7.47	-1.67	0.0015	0.2398	ems
	1626531_at	7.5	6.9	1.51	0.0344	0.8692	Marcal1	CG3753 gene product from transcript CG3753-RA				1622959_at	4.98	5.72	-1.66	0.0137	0.5667	clos	closca			1639836_at	2.96	3.87	-1.88	0.0307	0.834	Gr77a	Gustatory receptor 77a				1625901_s_at	3.31	4.29	-1.97	0.019	0.4591	CG34172	CG34172 gene product from transcript CG34172-RC			1637292_at	5.06	4.14	1.9	0.0339	0.7563	Esp
	1639190_at	6.17	6.86	-1.61	0.0072	0.5612	mas	masquerade				1633379_s_at	9.5	10.82	-2.48	0.0005	0.1483	cnc	cap-n-collar			1628897_at	3.52	1.03	5.62	0.0367	0.8488	Gr93a	Gustatory receptor 93a				1635345_at	3.01	0.88	4.38	0.0382	0.5664	CG34188	CG34188 gene product from transcript CG34188-RA			1625003_at	7.52	6.53	1.98	0.0004	0.1114	ETHR
	1639006_at	6.1	4.5	3.01	0.0003	0.1056	mod(mdg4); pre-mod(mdg4)-AB; pre-mod(mdg4)-AD; pre-mod(mdg4)-AE; pre-mod(mdg4)-B; pre-mod(mdg4)-C; pre-mod(mdg4)-E; pre-mod(mdg4)-I; pre-mod(mdg4)-J; pre-mod(mdg4)-K; pre-mod(mdg4)-L; pre-mod(mdg4)-P; pre-mod(mdg4)-T; pre-mod(mdg4)-U; pre-mod(mdg4)-V; pre-mod(mdg4)-W; pre-mod(mdg4)-X; pre-mod(mdg4)-Y; pre-mod(mdg4)-Z	modifier of mdg4; CG44877 gene product from transcript CG44877-RA; CG42773 gene product from transcript CG42773-RB; CG42774 gene product from transcript CG42774-RB; CG44884 gene product from transcript CG44884-RB; CG44876 gene product from transcript CG44876-RB; CG44878 gene product from transcript CG44878-RB; CG44883 gene product from transcript CG44883-RA; CG44882 gene product from transcript C…				1624628_at	4.48	5.16	-1.6	0.0301	0.6839	COX4L	Cytochrome c oxidase subunit 4-like			1636174_at	9.34	8.01	2.51	0.0023	0.3481	GstD9	Glutathione S transferase D9				1627688_at	9.3	8.5	1.74	0.0028	0.2303	CG34195	CG34195 gene product from transcript CG34195-RA			1637319_at	7.36	8.05	-1.61	0.0002	0.0768	Fancl
	1637151_at	9.3	10	-1.63	0.0001	0.0699	mre11	meiotic recombination 11				1637261_at	0.36	1.92	-2.96	0.0225	0.6324	Cp7Fc	Chorion protein c at 7F			1623256_at	10.21	9.18	2.03	0.0166	0.7243	GstE1	Glutathione S transferase E1				1624309_s_at	2.7	0.18	5.75	0.001	0.1554	CG34196	CG34196 gene product from transcript CG34196-RA			1634638_at	5.45	4.44	2.01	0.0041	0.3849	Fem-1
	1627250_at	5.08	3.65	2.7	0.009	0.6013	Msp300	Muscle-specific protein 300 kDa				1636228_at	3.68	2.75	1.9	0.0226	0.6324	Cp36	Chorion protein 36			1633238_at	5.87	5.21	1.58	0.0436	0.8712	GstE8	Glutathione S transferase E8				1626674_at	4.15	0.99	8.89	0.0001	0.0442	CG34199	CG34199 gene product from transcript CG34199-RA			1637643_at	8.19	6.14	4.13	0.0002	0.0774	FucTB
	1626914_at	3.58	0	11.95	0.03	0.8472	MsR1	Myosuppressin receptor 1				1629304_at	4.02	5.29	-2.41	0.0032	0.3402	Cpr50Cb	Cuticular protein 50Cb			1626527_at	5.18	5.98	-1.74	0.0215	0.7583	hh	hedgehog				1632572_at	5.06	4.24	1.77	0.0451	0.5874	CG34214	CG34214 gene product from transcript CG34214-RA			1630231_at	5.99	6.91	-1.9	0.0018	0.2684	fw
	1624562_s_at	0.43	3.67	-9.43	0.0391	0.8905	Mst33A	CG6541 gene product from transcript CG6541-RB				1638869_at	9.98	10.6	-1.54	0.0028	0.3283	Cpr51A	Cuticular protein 51A			1629740_at	10.73	9.84	1.85	4.03e-06	0.0069	His1:CG31617; His1:CG33801; His1:CG33804; His1:CG33807; His1:CG33810; His1:CG33813; His1:CG33816; His1:CG33819; His1:CG33822; His1:CG33825; His1:CG33828; His1:CG33831; His1:CG33834; His1:CG33837; His1:CG33840; His1:CG33843; His1:CG33846; His1:CG33849; His1:CG33852; His1:CG33855; His1:CG33858; His1:CG33861; His1:CG33864	CG31617 gene product from transcript CG31617-RA; CG33801 gene product from transcript CG33801-RA; CG33804 gene product from transcript CG33804-RA; CG33807 gene product from transcript CG33807-RA; CG33810 gene product from transcript CG33810-RA; CG33813 gene product from transcript CG33813-RA; CG33816 gene product from transcript CG33816-RA; CG33819 gene product from transcript CG33819-RA; CG33822…				1635571_at	2.61	4.01	-2.65	0.0286	0.5138	CG34260	CG34260 gene product from transcript CG34260-RC			1624219_s_at	6.04	5.32	1.65	0.0383	0.7644	fz2
	1635354_at	0	2.56	-5.91	0.0254	0.8018	Mst36Fb	Male-specific transcript 36Fb				1626386_at	6.83	7.61	-1.71	0.0343	0.6939	Cpr57A; Obp57d	Cuticular protein 57A; Odorant-binding protein 57d			1638386_at	6.17	5.41	1.69	0.0411	0.8599	HLH3B	Helix loop helix protein 3B				1630576_at	3.11	1.77	2.55	0.037	0.5605	CG34362	CG34362 gene product from transcript CG34362-RI			1630089_at	1.14	3.16	-4.07	0.0145	0.5937	fzo
	1623531_at	0.37	3.71	-10.11	0.0144	0.6967	Mst89B	CG6864 gene product from transcript CG6864-RA				1636659_at	5.87	6.55	-1.6	0.011	0.5293	Cpr65Ec	Cuticular protein 65Ec			1630362_at	5.03	5.78	-1.69	0.0368	0.8488	Hmx	H6-like-homeobox				1639343_at	3.7	2.15	2.93	0.0026	0.2228	CG34384	CG34384 gene product from transcript CG34384-RC			1625139_at	5.98	5.15	1.77	0.0204	0.6384	Gadd45
	1629362_at	9.69	10.57	-1.83	0.0002	0.0936	mthl8	methuselah-like 8				1635623_at	0	1.9	-3.73	0.0489	0.7276	Cpr73D	Cuticular protein 73D			1641392_at	6.13	5.21	1.89	0.021	0.7546	Hr4	CG43934 gene product from transcript CG43934-RK				1628661_at	4.95	5.67	-1.64	0.0259	0.5033	CG34393	CG34393 gene product from transcript CG34393-RA			1625631_at	0.13	3.02	-7.4	0.0049	0.4157	glob2
	1625015_at	2.9	0.3	6.06	0.0233	0.7815	mthl12	methuselah-like 12				1627833_at	5.4	6.17	-1.7	0.0365	0.6982	Cralbp	Cellular retinaldehyde binding protein			1637006_at	4.79	5.54	-1.68	0.0457	0.8825	inaE	inactivation no afterpotential E				1637693_at	1.17	4.16	-7.95	0.0185	0.4559	CG34409	CG34409 gene product from transcript CG34409-RB			1635141_at	0	1.95	-3.87	0.0293	0.7255	glob3
	1625450_at	7.96	7.19	1.7	0.0286	0.8312	mthl14	methuselah-like 14				1636485_at	7.86	9.09	-2.35	8.08e-09	3.06e-05	CTCF	CG8591 gene product from transcript CG8591-RA			1626994_at	4.04	3.17	1.83	0.0264	0.7913	Ir41a	Ionotropic receptor 41a				1632053_at	2.96	1.29	3.18	0.0403	0.5716	CG34433	CG34433 gene product from transcript CG34433-RA			1632677_a_at	9.01	8.19	1.77	0.0031	0.3446	GM130
	1631962_at	4.83	3.37	2.75	0.031	0.8498	MtnD	Metallothionein D				1626198_at	2.99	0	7.95	0.0056	0.4492	Cyp4d8	Cytochrome P450-4d8			1637756_at	0	2.41	-5.32	0.0437	0.8712	Ir52a	Ionotropic receptor 52a				1641245_a_at	10.2	9.31	1.86	0.0051	0.2969	CG40115				1625871_at	2.29	0	4.9	0.0115	0.546	Gr22c
	1633211_a_at	7.06	5.93	2.18	0.0134	0.6831	mtsh	mitoshell				1623068_at	0.12	2.73	-6.08	0.0214	0.6264	Cyp4e3	Cytochrome P450-4e3			1631306_at	0	2	-3.99	0.0247	0.7841	Ir52d	Ionotropic receptor 52d				1634613_s_at	11.94	11.29	1.57	0.0011	0.1592	CG40472; DpseGA17837; ND-AGGG	CG40472 gene product from transcript CG40472-RC; GA17837; NADH dehydrogenase (ubiquinone) AGGG subunit			1623947_at	3.95	2.84	2.16	0.0393	0.7693	Gr58c
	1629784_a_at	3.72	1.36	5.14	0.0323	0.8627	Myo28B1	Myosin 28B1				1628052_at	7.71	1.7	64.87	8.6e-06	0.0096	Cyp6a17	Cytochrome P450-6a17			1633880_s_at	6.87	8.97	-4.27	3.76e-07	0.0014	Ir76a	Ionotropic receptor 76a				1627167_a_at	6.64	5.8	1.79	0.0112	0.3833	CG40485	CG40485 gene product from transcript CG40485-RB			1629590_at	5.39	4.8	1.5	0.0317	0.7393	Gr64b; Gr64c
	1632082_at	5.45	4.37	2.12	0.0017	0.3055	Ndg	Nidogen/entactin				1635593_at	5.69	4.28	2.67	0.0016	0.2525	Cyp6d2	CG4373 gene product from transcript CG4373-RA			1636147_at	1.76	3.18	-2.68	0.0483	0.8988	lectin-29Ca	CG17799 gene product from transcript CG17799-RA				1639078_at	0	1.54	-2.91	0.0211	0.4793	CG42255	CG42255 gene product from transcript CG42255-RB			1633984_at	0	1.74	-3.34	0.0236	0.6715	Gr85a
	1624771_at	2.6	3.23	-1.54	0.0476	0.9112	Nipped-A	CG33554 gene product from transcript CG33554-RE				1625697_at	5.62	5.01	1.53	0.0387	0.7041	Cyp6g1	CG8453 gene product from transcript CG8453-RB			1623171_s_at	7.85	6.9	1.92	0.0231	0.774	lilli	lilliputian				1637753_at	0.14	3	-7.29	0.0318	0.5354	CG42326	CG42326 gene product from transcript CG42326-RE			1630258_at	7.66	5.91	3.35	4.17e-06	0.0053	GstD2
	1637977_a_at	5.88	2.72	8.98	0.016	0.7104	Notum	CG13076 gene product from transcript CG13076-RA				1637622_s_at	8.38	3.78	24.22	1.92e-07	0.0005	Cyp12a4	CG6042 gene product from transcript CG6042-RA			1629179_at	3.12	1.86	2.39	0.0308	0.834	LManIV	Lysosomal alpha-mannosidase IV				1636678_at	2.33	0	5.02	0.0253	0.4969	CG42329	CG42329 gene product from transcript CG42329-RA			1636174_at	9.2	8.01	2.28	0.0173	0.6265	GstD9
	1637914_at	3.7	5.85	-4.43	0.0451	0.909	Obp83g	Odorant-binding protein 83g				1633639_at	9.14	9.82	-1.59	0.042	0.7131	Cyp28d1	CG10833 gene product from transcript CG10833-RA			1635096_at	9.06	10.56	-2.84	0.003	0.3809	lola	longitudinals lacking				1631111_at	6.92	3.07	14.42	0.0006	0.1236	CG42331	CG42331 gene product from transcript CG42331-RB			1623256_at	10.34	9.18	2.24	0.0171	0.6252	GstE1
	1632239_at	3.16	0.01	8.83	0.019	0.7454	Obp85a	Odorant-binding protein 85a				1630505_a_at	3.09	0.55	5.83	0.0178	0.6044	Cyp311a1	CG1488 gene product from transcript CG1488-RB			1626235_at	2.85	6.26	-10.67	0.0196	0.7469	m	miniature				1628827_s_at	3.59	0.06	11.61	0.0007	0.1236	CG42346	CG42346 gene product from transcript CG42346-RD			1637129_at	8.05	7.08	1.95	0.0388	0.7669	GstE3
	1641109_at	7.24	8.04	-1.74	0.0444	0.909	obst-B	obstructor-B				1640112_at	11.06	11.71	-1.57	0.0128	0.5539	Cys	Cystatin-like			1636583_at	3.72	4.62	-1.86	0.0253	0.7845	mag	magro				1639307_at	8.96	10.95	-3.98	1.34e-10	1.39e-06	CG42375; CG9288; DyakGE26300	CG42375 gene product from transcript CG42375-RA; CG9288 gene product from transcript CG9288-RA; CG9288			1633238_at	5.91	5.21	1.63	0.024	0.6772	GstE8
	1636627_at	3.49	1.66	3.56	0.0257	0.8023	Octbeta3R	Octopamine beta3 receptor				1633995_at	4.47	5.51	-2.06	0.0264	0.6659	d	dachs			1628282_at	8.47	7.47	2	0.0004	0.1225	m-cup	mann-cup				1635710_at	2.22	1.06	2.24	0.0302	0.5238	CG42594	CG42594 gene product from transcript CG42594-RD			1639868_at	10.67	10.07	1.52	0.0005	0.1218	GstT3
	1634517_at	0.06	2.59	-5.78	0.031	0.8498	Or46a	Odorant receptor 46a				1630058_at	3.35	2.06	2.44	0.0452	0.7172	dati	datilografo			1636780_at	5.93	5.19	1.68	0.019	0.737	meso18E	CG14233 gene product from transcript CG14233-RA				1630560_s_at	4.82	3.71	2.16	0.0042	0.2719	CG42637; Gyc76C	CG42637 gene product from transcript CG42637-RB; Guanylyl cyclase at 76C			1626527_at	4.83	5.98	-2.21	0.0418	0.7863	hh
	1631260_at	0	2.2	-4.6	0.0417	0.9058	Or56a	Odorant receptor 56a				1632477_s_at	8.46	6.88	2.99	0.0014	0.2429	DIP-zeta	Dpr-interacting protein zeta			1624438_at	3.74	5.58	-3.6	0.0357	0.8413	mil	milkah				1637146_at	8.72	6.58	4.42	0.0002	0.0522	CG42694	CG42694 gene product from transcript CG42694-RB			1626434_s_at	5.5	7	-2.83	3.42e-05	0.0249	HMS-Beaglepol
	1630037_at	0.89	3.39	-5.64	0.011	0.6548	Or59b	Odorant receptor 59b				1637749_at	11.24	10.65	1.51	0.0171	0.602	Dop2R	Dopamine 2-like receptor			1625919_at	7.57	6.95	1.54	0.0239	0.781	mms4	Methyl methanesulfonate sensitivity 4 ortholog (S. cerevisiae)				1622951_at	3.61	2.54	2.1	0.0189	0.4591	CG42716	CG42716 gene product from transcript CG42716-RA			1630362_at	4.99	5.78	-1.74	0.0491	0.8126	Hmx
	1636616_at	3.45	4.5	-2.07	0.0263	0.809	Or63a	Odorant receptor 63a				1638552_at	0	1.25	-2.38	0.035	0.6951	dpr1	defective proboscis extension response 1			1639006_at	6.1	4.5	3.03	0.0001	0.0833	mod(mdg4); pre-mod(mdg4)-AB; pre-mod(mdg4)-AD; pre-mod(mdg4)-AE; pre-mod(mdg4)-B; pre-mod(mdg4)-C; pre-mod(mdg4)-E; pre-mod(mdg4)-I; pre-mod(mdg4)-J; pre-mod(mdg4)-K; pre-mod(mdg4)-L; pre-mod(mdg4)-P; pre-mod(mdg4)-T; pre-mod(mdg4)-U; pre-mod(mdg4)-V; pre-mod(mdg4)-W; pre-mod(mdg4)-X; pre-mod(mdg4)-Y; pre-mod(mdg4)-Z	modifier of mdg4; CG44877 gene product from transcript CG44877-RA; CG42773 gene product from transcript CG42773-RB; CG42774 gene product from transcript CG42774-RB; CG44884 gene product from transcript CG44884-RB; CG44876 gene product from transcript CG44876-RB; CG44878 gene product from transcript CG44878-RB; CG44883 gene product from transcript CG44883-RA; CG44882 gene product from transcript C…				1641638_at	1.24	4.27	-8.13	0.0346	0.5516	CG42750	CG42750 gene product from transcript CG42750-RC			1629061_s_at	11.38	8.73	6.28	8.26e-07	0.002	Hsp22; Hsp67Bb
	1634394_at	4.9	5.51	-1.52	0.013	0.6809	Or67d	Odorant receptor 67d				1633906_at	2.32	3.73	-2.65	0.015	0.5767	DpseGA19629; ND-24L	GA19629; NADH dehydrogenase (ubiquinone) 24 kDa subunit-like			1633152_at	4.96	7.8	-7.16	8.38e-07	0.002	mod(mdg4); pre-mod(mdg4)-AB; pre-mod(mdg4)-AD; pre-mod(mdg4)-AE; pre-mod(mdg4)-B; pre-mod(mdg4)-C; pre-mod(mdg4)-E; pre-mod(mdg4)-I; pre-mod(mdg4)-J; pre-mod(mdg4)-K; pre-mod(mdg4)-L; pre-mod(mdg4)-P; pre-mod(mdg4)-T; pre-mod(mdg4)-U; pre-mod(mdg4)-V; pre-mod(mdg4)-W; pre-mod(mdg4)-X; pre-mod(mdg4)-Y; pre-mod(mdg4)-Z	modifier of mdg4; CG44877 gene product from transcript CG44877-RA; CG42773 gene product from transcript CG42773-RB; CG42774 gene product from transcript CG42774-RB; CG44884 gene product from transcript CG44884-RB; CG44876 gene product from transcript CG44876-RB; CG44878 gene product from transcript CG44878-RB; CG44883 gene product from transcript CG44883-RA; CG44882 gene product from transcript C…				1636194_s_at	3.23	0.9	5.02	0.021	0.4784	CG42792	CG42792 gene product from transcript CG42792-RB			1633176_at	4.34	6.78	-5.44	2.58e-05	0.0217	Ilp1
	1640607_at	3.95	0.87	8.48	0.0329	0.8665	org-1	optomotor-blind-related-gene-1				1624826_at	8.89	8.14	1.69	0.035	0.6951	DsimCG8552; DsimGD23509; PAPLA1	CG8552; Phosphatidic Acid Phospholipase A1			1636834_at	0	2.9	-7.46	0.0017	0.3141	ms(3)K81	male sterile (3) K81				1625829_a_at	4.43	3.54	1.86	0.0305	0.5258	CG42827	CG42827 gene product from transcript CG42827-RC			1627943_at	9.64	10.98	-2.54	8.4e-10	7.96e-06	Ilp3
	1633181_at	4.89	3.11	3.42	0.0061	0.5294	Oseg2	Outer segment 2				1626088_at	3.67	9.95	-77.59	3.02e-07	0.0006	DyakGE14518; Zip102B	CG2177; Zinc/iron regulated transporter-related protein 102B			1638426_at	0.62	3.51	-7.41	0.0077	0.5796	Msp300	Muscle-specific protein 300 kDa				1625899_at	3.22	1.07	4.43	0.0329	0.543	CG42830	CG42830 gene product from transcript CG42830-RA			1624169_at	5.91	6.63	-1.64	0.043	0.7887	Ilp7
	1640576_a_at	0.48	2.71	-4.7	0.0164	0.7104	osk	oskar				1629601_at	9.34	10.03	-1.62	0.0312	0.687	E(spl)malpha-BFM	Enhancer of split malpha, Bearded family member			1628256_at	4.15	6.92	-6.82	0.0425	0.8635	Mst77F	Male-specific transcript 77F				1628832_s_at	1.06	4.17	-8.65	0.0203	0.471	CG43052	CG43052 gene product from transcript CG43052-RB			1629530_at	3.96	1.01	7.73	0.0035	0.3714	IM23
	1629967_s_at	7.87	8.54	-1.6	0.0124	0.6712	park	parkin				1632067_at	7.07	6.43	1.56	0.0396	0.7095	Ect4	Ectoderm-expressed 4			1624444_at	0	4.98	-31.52	0.0041	0.4482	Mst84Da	Male-specific RNA 84Da				1635230_at	0	3.15	-8.88	0.0101	0.3706	CG43077	CG43077 gene product from transcript CG43077-RA			1635227_at	11.89	9.92	3.91	3.21e-05	0.0244	ImpL3
	1633145_at	6.89	6.12	1.71	0.0124	0.6733	PGRP-LF	Peptidoglycan recognition protein LF				1629612_at	1.13	3.3	-4.53	0.0438	0.7133	Efa6	Exchange factor for Arf 6 ortholog (H. sapiens)			1623089_at	2.98	6.11	-8.71	0.0282	0.8085	Mst84Db	Male-specific RNA 84Db				1624862_at	8.21	6.01	4.58	0.0003	0.0657	CG43117	CG43117 gene product from transcript CG43117-RB			1633646_at	4.49	5.14	-1.56	0.0369	0.7617	inaF-B; inaF-D
	1637713_at	0	2.91	-7.53	0.0434	0.909	PH4alphaNE3	prolyl-4-hydroxylase-alpha NE3				1627033_at	4.67	3.48	2.28	6.01e-05	0.0356	Efhc1.2	EFHC1 homologue 2			1629240_at	4.1	7.14	-8.24	0.019	0.737	Mst84Dc	Male-specific RNA 84Dc				1640752_at	2.75	3.57	-1.76	0.0471	0.5945	CG43121	CG43121 gene product from transcript CG43121-RA			1635237_at	7.03	7.78	-1.68	0.0082	0.5034	Ing3
	1629130_at	0	3.07	-8.4	0.0064	0.5362	Pif1A	PFTAIRE-interacting factor 1A				1626834_at	3.21	4.88	-3.17	0.0178	0.6044	eIF4E-5	CG8277 gene product from transcript CG8277-RA			1633199_at	1.64	3.87	-4.7	0.0146	0.6892	Mst98Ca	Male-specific RNA 98Ca				1639639_at	1.76	4.12	-5.13	0.0075	0.3413	CG43131	CG43131 gene product from transcript CG43131-RA			1627291_at	1.39	0	2.62	0.0018	0.2681	Inx6
	1631454_a_at	0.71	2.38	-3.19	0.0254	0.8018	pio	piopio				1623224_at	1.85	3.75	-3.74	0.0464	0.718	Eig71Eb	Ecdysone-induced gene 71Eb			1631436_at	1.4	4.61	-9.26	0.0245	0.781	Mst98Cb	Male-specific RNA 98Cb				1636810_at	4.83	3.91	1.9	0.0331	0.543	CG43143	CG43143 gene product from transcript CG43143-RI			1626994_at	4.08	3.17	1.88	0.0187	0.635	Ir41a
	1630919_at	4.62	5.79	-2.25	0.0157	0.7093	pip	pipe				1626138_s_at	10.56	9.74	1.76	0.0075	0.4838	Eip63E	Ecdysone-induced protein 63E			1625321_a_at	7.03	6.17	1.82	0.0223	0.7628	mtg	mind the gap				1625121_at	5.03	5.76	-1.66	0.0299	0.5202	CG43245	CG43245 gene product from transcript CG43245-RA			1628136_at	0.76	3.04	-4.87	0.0233	0.6695	Ir56d
	1641605_at	1.27	2.93	-3.15	0.0028	0.3622	PIP82	CG11219 gene product from transcript CG11219-RA				1640781_a_at	10.45	9.79	1.58	0.0142	0.5683	Eip75B	Ecdysone-induced protein 75B			1631962_at	5.14	3.37	3.42	0.0181	0.733	MtnD	Metallothionein D				1629724_at	4.03	2.13	3.73	0.0472	0.5947	CG43271	CG43271 gene product from transcript CG43271-RD			1633880_s_at	6.96	8.97	-4.02	3.68e-07	0.0014	Ir76a
	1628164_at	2.42	3.84	-2.67	0.0346	0.8692	Pp1-13C	Protein phosphatase 1 at 13C				1626264_at	6.32	7.12	-1.74	0.0055	0.447	Elba2	Early boundary activity 2			1638491_at	7.89	6.75	2.22	0.0495	0.9081	Myo81F	Myosin 81F				1630350_at	2.73	0	6.64	0.002	0.2072	CG43288	CG43288 gene product from transcript CG43288-RA			1625903_at	1.41	0	2.65	0.0209	0.6419	Ir84a
	1641686_at	0.77	3.3	-5.78	0.0313	0.8527	ppk23	pickpocket 23				1624470_at	9.05	9.92	-1.82	0.0365	0.6982	erm	earmuff			1634330_at	0.55	2.32	-3.42	0.0401	0.8593	ndl	nudel				1633467_a_at	2.99	3.66	-1.6	0.0421	0.5765	CG43327; CG43328	CG43327 gene product from transcript CG43327-RA; CG43328 gene product from transcript CG43328-RA			1637389_at	0	2.7	-6.49	0.0006	0.137	Ir100a
	1633776_s_at	0.45	4.69	-18.89	0.0289	0.835	ProtA; ProtB	Protamine A; Protamine B				1637292_at	5.51	4.14	2.59	0.0064	0.4723	Esp	Epidermal stripes and patches			1635591_at	9.28	8.56	1.64	0.0157	0.7165	NijA	Ninjurin A				1639122_at	3.79	1.89	3.73	0.0463	0.5932	CG43338	CG43338 gene product from transcript CG43338-RB			1638466_a_at	7.22	7.93	-1.64	0.0007	0.1488	Irk2
	1639152_at	4.33	3.45	1.85	0.0328	0.8655	Ptp52F	Protein tyrosine phosphatase 52F				1639808_at	0.88	1.95	-2.1	0.0157	0.5833	Ets96B	CG6892 gene product from transcript CG6892-RC			1633481_at	6.16	5.47	1.61	0.0347	0.8396	NijC	Ninjurin C				1628613_a_at	6.43	5.83	1.52	0.0266	0.5046	CG43340	CG43340 gene product from transcript CG43340-RH			1625587_at	7.7	8.52	-1.77	0.0395	0.7693	Jheh3
	1630017_at	2.48	4.43	-3.87	0.0217	0.7725	Ptp99A	Protein tyrosine phosphatase 99A				1632560_at	1.04	3.82	-6.9	0.0129	0.5539	eys	eyes shut			1637246_a_at	7.47	6.27	2.3	0.0291	0.8247	NnaD	Drosophila Nna1 ortholog				1640947_at	6.45	5.72	1.66	0.0294	0.5161	CG43689	CG43689 gene product from transcript CG43689-RH			1641365_s_at	12.55	11.85	1.62	0.0136	0.5827	jim
	1635643_at	6.22	6.89	-1.59	0.0233	0.7815	Rab23	CG2108 gene product from transcript CG2108-RA				1637319_at	7.18	8.05	-1.83	2.49e-05	0.0189	Fancl	CG12812 gene product from transcript CG12812-RB			1637977_a_at	5.39	2.72	6.39	0.0179	0.733	Notum	CG13076 gene product from transcript CG13076-RA				1634144_at	2.93	1.66	2.41	0.0233	0.4934	CG43729	CG43729 gene product from transcript CG43729-RH			1636460_at	2.84	0.85	3.99	0.0493	0.8142	Jon65Ai
	1632805_at	1.87	4.31	-5.43	0.0015	0.2984	Rcd-1r	Rcd-1 related				1625473_at	6.12	5.49	1.54	0.0491	0.7281	Fbxl7	F-box and leucine-rich repeat protein 7			1634193_at	9.09	8.41	1.6	0.0025	0.3543	Nse4	Non-SMC element 4				1629774_at	3.89	2.5	2.62	0.0262	0.5046	CG43795	CG43795 gene product from transcript CG43795-RA			1624897_at	11.62	10.99	1.55	2.23e-06	0.0035	Kmn1
	1633239_at	0.39	2.64	-4.75	0.0411	0.9044	r-cup	ryder cup				1626653_a_at	7.79	8.54	-1.69	0.0462	0.718	FeCH	Ferrochelatase			1624932_at	4.88	6.78	-3.74	0.0186	0.7348	Obp49a	Odorant-binding protein 49a				1639744_at	4.51	3.64	1.83	0.0358	0.5572	CG44008	CG44008 gene product from transcript CG44008-RA			1639033_at	3.18	4.47	-2.43	0.01	0.5362	l(2)01289
	1637460_at	6.85	6.26	1.51	0.0333	0.8676	Reep1	REEP1 homolog				1635417_a_at	4.32	5.23	-1.88	0.01	0.5088	Fem-1	CG9025 gene product from transcript CG9025-RA			1641288_at	0.16	3.02	-7.25	0.0426	0.8635	Obp57b; Obp57c	Odorant-binding protein 57b; Odorant-binding protein 57c				1631715_at	2.83	0	7.1	0.0037	0.2622	CG44013; CG44014	CG44013 gene product from transcript CG44013-RC			1635952_at	2.8	0.47	5.01	0.0012	0.2229	l(2)efl
	1635217_at	1.27	3.65	-5.2	0.0223	0.7729	Rgk2	Rad, Gem/Kir family member 2				1639050_at	4.13	4.77	-1.55	0.0251	0.6519	Fife	CG43955 gene product from transcript CG43955-RD			1628498_at	2.96	4.73	-3.42	0.025	0.7841	obst-E	obstructor-E				1628581_at	5.19	2.19	8.01	0.0219	0.4858	CG44250; CG44251	CG44250 gene product from transcript CG44250-RB			1631525_at	6.98	7.58	-1.52	0.0366	0.7617	l(2)k10201
	1640167_s_at	10.17	9.26	1.87	0.0043	0.4278	RhoU; Tequila	CG34104 gene product from transcript CG34104-RB; CG4821 gene product from transcript CG4821-RG				1626099_s_at	8.78	8.2	1.5	0.047	0.718	fray	frayed			1639413_at	1.71	4.74	-8.16	0.0231	0.774	ocn	ocnus				1638018_at	1.13	0	2.19	0.003	0.2353	CG44362	CG44362 gene product from transcript CG44362-RA			1627051_at	4.02	7	-7.88	0.0321	0.7393	Lcp9
	1633905_at	7.07	8.62	-2.93	3.52e-05	0.0334	RpL28; snoRNA:Or-CD12	Ribosomal protein L28; ncRNA				1623567_at	4.05	3.12	1.91	0.0177	0.6044	fz2	frizzled 2			1636627_at	3.57	1.66	3.76	0.0209	0.7546	Octbeta3R	Octopamine beta3 receptor				1626363_at	3.79	3.15	1.56	0.0366	0.5596	CG44426	CG44426 gene product from transcript CG44426-RA			1634786_at	8.51	7.15	2.58	0.0318	0.7393	lectin-28C; ninaE
	1636695_at	6.76	6.11	1.56	0.0028	0.3592	S6KL	S6 Kinase Like				1630089_at	0.97	3.16	-4.56	0.03	0.6839	fzo	fuzzy onions			1631439_at	0	2.85	-7.19	0.0445	0.8761	Odc2	Ornithine decarboxylase 2				1638786_at	0.29	3.8	-11.36	0.0147	0.4174	CG44836	CG44836 gene product from transcript CG44836-RF			1636147_at	0.35	3.18	-7.11	0.0173	0.6265	lectin-29Ca
	1634167_a_at	7.79	6.91	1.84	0.0012	0.2553	sage	salivary gland-expressed bHLH				1626984_at	5.92	4.81	2.17	0.0017	0.2548	Gld	Glucose dehydrogenase			1629830_at	3.78	2.57	2.31	0.0247	0.7841	Or7a	Odorant receptor 7a				1627478_at	9.31	10	-1.62	0.001	0.1522	CG45186; DmirCG33232	CG45186 gene product from transcript CG45186-RT			1641176_at	7.05	7.89	-1.78	0.0019	0.27	Lgr3
	1636906_s_at	6.57	7.61	-2.06	0.0254	0.8018	Sans	Sans ortholog				1625631_at	1.79	3.02	-2.35	0.0358	0.6981	glob2	globin 2			1640571_at	0	1.35	-2.55	0.0347	0.8396	Or45b	Odorant receptor 45b				1640323_at	3.42	4.55	-2.19	0.0119	0.3908	CG45428	CG45428 gene product from transcript CG45428-RA			1623171_s_at	8	6.9	2.14	0.0133	0.5812	lilli
	1637412_a_at	6.53	7.32	-1.72	0.0241	0.7882	sas	stranded at second				1632677_a_at	9.19	8.19	2	0.0002	0.0607	GM130	Golgi matrix protein 130 kD ortholog			1634394_at	4.37	5.51	-2.2	0.0053	0.5112	Or67d	Odorant receptor 67d				1636280_s_at	7.83	8.51	-1.6	0.0015	0.1848	CG46280; CG46281	CG46280 gene product from transcript CG46280-RB			1632986_a_at	4.33	5.49	-2.24	0.016	0.6098	List
	1639402_a_at	4.75	6.02	-2.4	0.0376	0.8884	scrib	scribbled				1634893_at	9.43	8.45	1.97	0.0193	0.62	Gpdh	Glycerol 3 phosphate dehydrogenase			1635599_at	1.94	0.13	3.5	0.0155	0.7115	Or98a	Odorant receptor 98a				1633193_at	3.72	2.91	1.76	0.0331	0.543	CheA29a	Chemosensory protein A 29a			1623787_at	9.54	8.62	1.88	0.0002	0.0829	LKRSDH
	1633721_at	3.38	4.78	-2.63	0.0405	0.9	sdt	stardust				1625871_at	2.54	0	5.84	0.0064	0.4723	Gr22c	Gustatory receptor 22c			1623290_at	1.71	4.21	-5.65	0.0224	0.7628	Osi4	Osiris 4				1624808_at	2.76	0	6.76	0.0008	0.135	CheA75a	Chemosensory protein A 75a			1626273_at	6.54	5.93	1.53	0.0001	0.0558	loh
	1636281_at	11.08	10.38	1.63	0.0181	0.7331	Sema-1b	CG6446 gene product from transcript CG6446-RA				1631508_a_at	0.05	2.23	-4.53	0.044	0.7133	Gr39a	Gustatory receptor 39a			1636001_at	2.99	0.64	5.09	0.0101	0.6267	Oxp	Oxpecker				1636545_at	1.01	2.32	-2.47	0.0423	0.5781	CheB38c	Chemosensory protein B 38c			1627684_at	5.43	6.89	-2.75	0.0259	0.6984	Lrrk
	1633485_at	0.65	4.26	-12.22	4.25e-05	0.0352	sens-2	senseless-2				1622900_at	2.21	4.25	-4.12	0.0179	0.6045	Gr59d	Gustatory receptor 59d			1625153_at	0.88	4.62	-13.38	0.0018	0.3211	p24-2; Unc-115a; Unc-115b	p24-related-2; CG31352 gene product from transcript CG31352-RE; CG31332 gene product from transcript CG31332-RD				1627435_at	3.11	0.86	4.73	0.0175	0.4475	clumsy	CG8681 gene product from transcript CG8681-RB			1624509_at	3.35	1.07	4.87	0.0461	0.8054	Mal-A3
	1631534_at	6.64	7.25	-1.53	0.0235	0.7834	sfl	sulfateless				1639836_at	2.92	3.87	-1.93	0.0397	0.7101	Gr77a	Gustatory receptor 77a			1625561_s_at	5.32	4.27	2.07	0.016	0.7243	par-1	CG8201 gene product from transcript CG8201-RV				1633379_s_at	9.2	10.82	-3.07	0.0003	0.0824	cnc	cap-n-collar			1626531_at	7.62	6.9	1.64	0.0181	0.6318	Marcal1
	1629352_at	8.83	9.51	-1.6	0.0008	0.1891	sgl	sugarless				1635750_at	2.66	0.89	3.42	0.0338	0.6939	Gr93a	Gustatory receptor 93a			1634141_a_at	5.03	3.6	2.69	0.0464	0.8827	Parp	Poly-(ADP-ribose) polymerase				1637355_at	2.16	4.37	-4.62	0.0082	0.348	CNMaR	CNMamide Receptor			1639190_at	6.27	6.86	-1.51	0.0183	0.6331	mas
	1640331_at	1.31	3.85	-5.84	0.028	0.8262	shakB	shaking B				1628480_at	3.82	2.87	1.94	0.0172	0.6028	Gr98d	Gustatory receptor 98d			1636490_at	4.71	5.43	-1.65	0.0082	0.5796	PGRP-SB1	CG9681 gene product from transcript CG9681-RA				1624628_at	4.19	5.16	-1.96	0.0271	0.5047	COX4L	Cytochrome c oxidase subunit 4-like			1628282_at	8.26	7.47	1.73	0.0006	0.1397	m-cup
	1638398_at	6.05	6.65	-1.51	0.0103	0.6399	Shal	Shaker cognate l				1637129_at	7.7	7.08	1.54	0.0384	0.7037	GstE3	Glutathione S transferase E3			1641234_at	1.86	0	3.62	0.0342	0.8396	Phae2	Phaedra 2				1637261_at	0.72	1.92	-2.3	0.0377	0.5636	Cp7Fc	Chorion protein c at 7F			1635747_at	5.83	6.56	-1.66	0.0075	0.4839	mei-41
	1630913_at	3.31	4.45	-2.21	0.0021	0.3145	Shroom	CG34379 gene product from transcript CG34379-RH				1633238_at	5.94	5.21	1.66	0.01	0.5088	GstE8	Glutathione S transferase E8			1630728_a_at	9.19	10.02	-1.79	0.011	0.6422	phr	photorepair				1636228_at	4.58	2.75	3.55	0.0025	0.2218	Cp36	Chorion protein 36			1630521_at	2.65	4.98	-5.04	0.0473	0.8095	Met
	1636591_at	3.19	5.33	-4.4	0.0001	0.0811	SkpB	SKP1-related B				1632979_at	11.05	11.74	-1.61	0.0232	0.6362	GstE13	Glutathione S transferase E13			1632940_a_at	2.44	3.63	-2.29	0.0249	0.7841	pip	pipe				1625400_at	2.35	0.07	4.88	0.0009	0.1432	Cpr47Ea	Cuticular protein 47Ea			1625919_at	7.59	6.95	1.56	0.019	0.635	mms4
	1641493_at	3.94	4.57	-1.55	0.0471	0.9112	SkpD	SKP1-related D				1626434_s_at	6.21	7	-1.73	0.0118	0.5465	HMS-Beaglepol	pol			1632523_at	4.69	3.92	1.7	0.0207	0.7546	Plp	Pericentrin-like protein				1636659_at	5.91	6.55	-1.55	0.0121	0.3908	Cpr65Ec	Cuticular protein 65Ec			1639006_at	5.95	4.5	2.73	0.0004	0.1114	mod(mdg4); pre-mod(mdg4)-AB; pre-mod(mdg4)-AD; pre-mod(mdg4)-AE; pre-mod(mdg4)-B; pre-mod(mdg4)-C; pre-mod(mdg4)-E; pre-mod(mdg4)-I; pre-mod(mdg4)-J; pre-mod(mdg4)-K; pre-mod(mdg4)-L; pre-mod(mdg4)-P; pre-mod(mdg4)-T; pre-mod(mdg4)-U; pre-mod(mdg4)-V; pre-mod(mdg4)-W; pre-mod(mdg4)-X; pre-mod(mdg4)-Y; pre-mod(mdg4)-Z
	1635424_s_at	0.09	4.96	-29.38	0.0478	0.9112	S-Lap3	Sperm-Leucylaminopeptidase 3				1641084_at	8.91	8.08	1.78	0.0002	0.0621	hng3	hinge3			1630257_s_at	5.21	0.22	31.66	0.0341	0.8396	pncr015:3L	putative noncoding RNA 015:3L				1631400_at	5.26	6.11	-1.79	0.0212	0.4793	Cpr66D	Cuticular protein 66D			1633152_at	5.06	7.8	-6.68	6.69e-07	0.0018	mod(mdg4); pre-mod(mdg4)-AB; pre-mod(mdg4)-AD; pre-mod(mdg4)-AE; pre-mod(mdg4)-B; pre-mod(mdg4)-C; pre-mod(mdg4)-E; pre-mod(mdg4)-I; pre-mod(mdg4)-J; pre-mod(mdg4)-K; pre-mod(mdg4)-L; pre-mod(mdg4)-P; pre-mod(mdg4)-T; pre-mod(mdg4)-U; pre-mod(mdg4)-V; pre-mod(mdg4)-W; pre-mod(mdg4)-X; pre-mod(mdg4)-Y; pre-mod(mdg4)-Z
	1634102_at	0.3	3.43	-8.7	0.0127	0.6809	sls	sallimus				1636956_at	1.05	3.45	-5.29	0.0207	0.6228	Hsc70-1	Heat shock protein cognate 1			1625154_s_at	7.06	8.02	-1.94	0.0122	0.6525	pot	papillote				1639351_at	0	3.3	-9.88	0.0248	0.4969	Cpr97Eb	Cuticular protein 97Eb			1633653_at	3.66	1.81	3.59	0.0278	0.7117	Mp
	1622906_at	6.62	7.6	-1.97	0.009	0.6013	Sod3	Superoxide dismutase 3				1626821_s_at	6.17	6.85	-1.6	0.0352	0.6963	Hsp70Ba; Hsp70Bb; Hsp70Bbb; Hsp70Bc	Heat-shock-protein-70Ba; Heat-shock-protein-70Bb; CG5834 gene product from transcript CG5834-RA; Heat-shock-protein-70Bc			1627951_at	0	2.35	-5.1	0.0023	0.3481	ppk5	pickpocket 5				1636485_at	7.99	9.09	-2.15	2.79e-08	0.0001	CTCF	CG8591 gene product from transcript CG8591-RA			1637439_at	5.34	6.12	-1.72	0.012	0.5564	Mrp4
	1639892_at	4.54	5.31	-1.71	0.0004	0.1437	Sodh-1	Sorbitol dehydrogenase 1				1630780_a_at	1.99	3.45	-2.74	0.007	0.4804	hydra	CG1338 gene product from transcript CG1338-RA			1633428_at	2.8	0.91	3.69	0.0069	0.5744	prc	pericardin				1626198_at	4.43	0	21.53	0.0007	0.1236	Cyp4d8	Cytochrome P450-4d8			1636834_at	0.3	2.9	-6.05	0.0028	0.3315	ms(3)K81
	1623208_at	0.17	3.07	-7.46	0.0323	0.8627	Sox100B	CG15552 gene product from transcript CG15552-RA				1626301_at	8.1	9.94	-3.58	5.63e-09	2.67e-05	Idgf3	Imaginal disc growth factor 3			1641553_at	0	1.18	-2.26	0.0345	0.8396	Prosalpha6T	Proteasome alpha6 subunit, Testis-specific				1639170_at	3.1	0	8.56	0.0258	0.5019	Cyp4d21	CG6730 gene product from transcript CG6730-RA			1635354_at	0	2.56	-5.91	0.0143	0.5904	Mst36Fb
	1636331_at	7.31	8.79	-2.78	0.0002	0.1036	Sox102F	CG11153 gene product from transcript CG11153-RB				1627041_s_at	8.43	7.71	1.65	0.0192	0.62	ine	inebriated			1632367_at	0.26	3.18	-7.58	0.0257	0.7845	ProtA	Protamine A				1628052_at	4.23	1.7	5.79	0.0177	0.4499	Cyp6a17	Cytochrome P450-6a17			1630291_at	4.02	2.05	3.91	0.049	0.8126	MtnB
	1631170_at	0.52	3.03	-5.73	0.0463	0.9105	Sp1	CG1343 gene product from transcript CG1343-RE				1632206_at	8.99	8.15	1.78	0.001	0.2034	IntS12	Integrator 12			1633776_s_at	1.97	4.69	-6.59	0.0185	0.7333	ProtA; ProtB	Protamine A; Protamine B				1627974_at	5.01	1.41	12.13	0.0006	0.1178	Cyp6t3	CG8457 gene product from transcript CG8457-RA			1631962_at	5.05	3.37	3.19	0.0186	0.635	MtnD
	1625840_at	8.6	8	1.52	0.0054	0.4876	spartin	CG12001 gene product from transcript CG12001-RA				1636032_at	0.74	3.58	-7.18	0.0213	0.6253	Ir7d	Ionotropic receptor 7d			1636404_at	2.35	3.33	-1.97	0.0499	0.9099	ProtB	Protamine B				1637622_s_at	7.32	3.78	11.63	4.25e-06	0.0048	Cyp12a4	CG6042 gene product from transcript CG6042-RA			1629343_at	6.33	5.71	1.54	0.0483	0.8095	Mur89F
	1628564_at	0.59	3.49	-7.48	0.0211	0.7725	Spn43Ad	Serpin 43Ad				1628136_at	0.96	3.04	-4.25	0.0395	0.7087	Ir56d	Ionotropic receptor 56d			1635643_at	5.97	6.89	-1.89	0.0257	0.7845	Rab23	CG2108 gene product from transcript CG2108-RA				1629610_at	4.57	3.49	2.12	0.0499	0.599	Cyp28c1	CG1895 gene product from transcript CG1895-RB			1628652_at	6.65	7.87	-2.33	0.0134	0.5812	Myo10A
	1633266_at	2.64	0	6.25	0.0031	0.3808	Spn75F	Serpin 75F				1640155_at	4.36	5.34	-1.98	0.0369	0.6991	Ire1	Inositol-requiring enzyme-1			1641174_at	4.87	8.78	-15.08	5.97e-10	5.66e-06	RFeSP	Rieske iron-sulfur protein				1639901_a_at	5.71	4.69	2.02	0.0083	0.3509	Cyp49a1	CG18377 gene product from transcript CG18377-RA			1629784_a_at	3.79	1.36	5.39	0.0052	0.4304	Myo28B1
	1624432_at	3.86	4.87	-2.01	0.0021	0.3145	spz3	spatzle 3				1633816_at	0.23	1.96	-3.32	0.0346	0.6948	Kah	Kahuli			1634605_at	3.62	1.39	4.7	0.0266	0.7913	Rgk3	Rad, Gem/Kir family member 3				1630505_a_at	2.76	0.55	4.63	0.0132	0.406	Cyp311a1	CG1488 gene product from transcript CG1488-RB			1632082_at	5.66	4.37	2.46	0.0006	0.1392	Ndg
	1635245_at	4.27	5.69	-2.67	0.0125	0.6765	spz6	spatzle 6				1638267_s_at	6.57	7.4	-1.77	0.0007	0.1735	kermit	CG11546 gene product from transcript CG11546-RB			1637105_at	7.4	8.3	-1.87	0.0331	0.8396	rgr	regular				1628591_at	2.72	0	6.6	0.0214	0.4812	Cyp313a3	CG10093 gene product from transcript CG10093-RA			1625075_at	8.42	6.88	2.92	0.0038	0.3787	Nep2
	1639223_a_at	4.19	5.12	-1.91	0.0025	0.3425	sr	stripe				1633514_at	0.06	1.53	-2.77	0.0389	0.7048	kirre	kin of irre			1626251_at	6.38	4.96	2.67	0.0004	0.1247	Rh4	Rhodopsin 4				1640112_at	11.03	11.71	-1.6	0.0134	0.4089	Cys	Cystatin-like			1629837_at	6.05	5.26	1.73	0.0222	0.6597	Neurochondrin
	1637305_a_at	4.12	5.62	-2.84	0.0324	0.8627	Src42A	Src oncogene at 42A				1636625_at	5.53	4.43	2.15	0.021	0.6242	krimp	krimper			1623169_at	6.83	5.98	1.8	0.0066	0.5706	Rim	Rab3 interacting molecule				1626241_at	5.36	6.4	-2.06	0.0181	0.4516	Cyt-c-d	Cytochrome c distal			1624534_at	2.12	4.25	-4.38	0.0468	0.8095	ng1
	1631324_at	1.77	3.87	-4.3	0.0161	0.7104	ssp5	short spindle 5				1634786_at	5.38	7.15	-3.41	0.0316	0.6873	lectin-28C; ninaE	CG7106 gene product from transcript CG7106-RC; neither inactivation nor afterpotential E			1623855_s_at	7.51	8.19	-1.61	0.0091	0.6062	RIOK1	RIO kinase 1				1632746_at	2.24	0.61	3.08	0.0475	0.5948	DCX-EMAP	Doublecortin-domain-containing echinoderm-microtubule-associated protein ortholog			1635591_at	9.51	8.56	1.93	0.0054	0.4346	NijA
	1638309_at	4.29	5.81	-2.86	0.0312	0.8522	St2	Sulfotransferase 2				1626273_at	6.75	5.93	1.77	1.02e-05	0.0107	loh	lonely heart			1634464_at	7.68	6.99	1.61	0.0258	0.7845	RpS19b	Ribosomal protein S19b				1632205_at	4.02	2.5	2.86	0.0362	0.5591	Dgk	Diacyl glycerol kinase			1633481_at	6.31	5.47	1.79	0.0086	0.5089	NijC
	1630855_s_at	6.01	6.62	-1.52	0.0076	0.5612	Ste12DOR; Ste:CG33236; Ste:CG33237; Ste:CG33238; Ste:CG33239; Ste:CG33240; Ste:CG33241; Ste:CG33242; Ste:CG33243; Ste:CG33244; Ste:CG33245; Ste:CG33246; Ste:CG33247	Stellate 12D orphon; CG33236 gene product from transcript CG33236-RB; CG33237 gene product from transcript CG33237-RB; CG33238 gene product from transcript CG33238-RB; CG33239 gene product from transcript CG33239-RB; CG33240 gene product from transcript CG33240-RB; CG33241 gene product from transcript CG33241-RB; CG33242 gene product from transcript CG33242-RB; CG33243 gene product from transcrip…				1635096_at	8.75	10.56	-3.51	0.0018	0.2641	lola	longitudinals lacking			1634167_a_at	7.69	6.91	1.72	0.0015	0.3105	sage	salivary gland-expressed bHLH				1632477_s_at	8.7	6.88	3.54	0.0022	0.2218	DIP-zeta	Dpr-interacting protein zeta			1623241_s_at	8.59	9.22	-1.55	0.0371	0.7617	NT5E-2
	1627821_s_at	11.9	11.1	1.75	0.0017	0.3055	Syt7	Synaptotagmin 7				1629212_at	4.45	5.3	-1.81	0.0425	0.7131	lox	lysyl oxidase-like			1633623_s_at	4.5	5.19	-1.61	0.0117	0.6525	sano	serrano				1628111_at	8.6	8.01	1.51	0.007	0.333	Dlip1	Dorsal interacting protein 1			1626797_a_at	0	3.62	-12.32	0.02	0.6362	Ntl
	1629742_at	3.51	4.14	-1.55	0.0454	0.909	tau	CG45110 gene product from transcript CG45110-RH				1636767_at	0	2.61	-6.1	0.0034	0.3591	LysP	Lysozyme P			1637412_a_at	6.66	7.32	-1.57	0.0227	0.7724	sas	stranded at second				1632729_at	2.77	1.49	2.43	0.0216	0.4821	dmrt93B	doublesex-Mab related 93B			1623636_at	3.24	0.75	5.62	0.0083	0.5034	Obp19a
	1635107_at	4.05	0.78	9.6	0.0076	0.5612	Tet	Ten-Eleven Translocation (TET) family protein				1626235_at	3.87	6.26	-5.25	0.0223	0.6324	m	miniature			1635642_at	5.06	4.36	1.62	0.0456	0.8825	scrib	scribbled				1640898_at	10.91	10.29	1.53	0.0043	0.2742	DNaseII	Deoxyribonuclease II			1625606_at	6.85	7.58	-1.66	0.0022	0.2777	Ocho
	1635825_a_at	12.08	10.5	3	1.11e-06	0.0026	TFAM	mitochondrial transcription factor A				1629903_at	10.37	11.09	-1.64	0.0273	0.6665	Mal-A5	Maltase A5			1630886_at	6.41	7.42	-2.01	0.0137	0.6826	SelR	Selenoprotein R				1636396_at	10.65	11.35	-1.62	0.0071	0.333	dod	dodo			1640745_at	1.93	0	3.82	0.014	0.5856	Octbeta1R
	1635900_at	10.88	9.09	3.45	0.0238	0.7866	Thor	CG8846 gene product from transcript CG8846-RA				1639262_at	0.61	2.42	-3.5	0.022	0.6311	Mal-A7	Maltase A7			1628631_at	2.81	3.68	-1.82	0.0188	0.7349	Sfp24Bb	Seminal fluid protein 24Bb				1623063_at	8.95	9.92	-1.96	0.0034	0.2491	dpr20	defective proboscis extension response 20			1636627_at	3.55	1.66	3.71	0.0214	0.6477	Octbeta3R
	1627582_a_at	10.67	9.29	2.61	0.0023	0.3301	Tret1-1	Trehalose transporter 1-1				1626727_at	6.96	6.27	1.62	0.04	0.7118	Mct1	Monocarboxylate transporter 1			1623668_at	3.37	1.28	4.27	0.0277	0.8062	sha	shavenoid				1639384_s_at	11.31	9.6	3.28	0.0002	0.0582	DsecGM22000; DsimGD11499; Hsl	CG11055; Hormone-sensitive lipase ortholog			1640571_at	0	1.35	-2.55	0.0314	0.7393	Or45b
	1627086_at	9.07	9.83	-1.7	0.0183	0.7331	Trissin	CG14871 gene product from transcript CG14871-RB				1629709_at	9.32	8.68	1.55	0.024	0.6453	Meics	Meiotic central spindle			1632961_at	4.86	4.15	1.64	0.0207	0.7546	Shaw	Shaker cognate w				1628301_at	2.74	0.27	5.53	0.0247	0.4969	dsx-c73A	doublesex cognate 73A			1641695_a_at	2.59	0.42	4.49	0.0324	0.7427	Or46a
	1633017_at	3.24	4.5	-2.4	0.0414	0.9051	Tsf3	Transferrin 3				1632738_at	2.16	0	4.47	0.0194	0.62	mesh	CG31004 gene product from transcript CG31004-RC			1624582_a_at	1.03	3.72	-6.49	0.0167	0.7243	SIFaR	SIFamide receptor				1633291_at	1.29	4.28	-7.97	0.0232	0.4933	dy	dusky			1632726_at	0	2.96	-7.79	0.0186	0.635	Or67a
	1632870_at	7.82	6.86	1.94	0.0182	0.7331	tut	tumorous testis				1630521_at	3.21	4.98	-3.4	0.0413	0.7131	Met	Methoprene-tolerant			1635657_s_at	4.52	2.2	5	0.0046	0.4794	SK	small conductance calcium-activated potassium channel				1627775_s_at	5	5.86	-1.81	0.0226	0.4879	ect	ectodermal			1634394_at	4.01	5.51	-2.82	4.07e-05	0.0266	Or67d
	1624762_at	2.88	0.55	5.02	0.0194	0.752	TwdlC	TweedleC				1622904_at	3.78	2.81	1.95	0.0363	0.6981	mfr	misfire			1636591_at	2.89	5.33	-5.41	4.97e-05	0.0429	SkpB	SKP1-related B				1629571_at	1.7	3.98	-4.88	0.0412	0.5724	Ect4	Ectoderm-expressed 4			1625914_at	2.52	0.15	5.18	0.047	0.8095	Or69a
	1632070_at	7.95	8.62	-1.59	0.0068	0.5506	Ugt58Fa	CG4414 gene product from transcript CG4414-RB				1628978_at	10.8	9.99	1.76	0.025	0.6519	mi	minus			1641493_at	2.93	4.57	-3.11	0.0153	0.7023	SkpD	SKP1-related D				1627033_at	5.12	3.48	3.1	4.33e-06	0.0048	Efhc1.2	EFHC1 homologue 2			1635599_at	2.74	0.13	6.09	0.0036	0.3729	Or98a
	1624411_at	7.23	7.83	-1.52	0.0078	0.5698	unc80	CG18437 gene product from transcript CG18437-RF				1624438_at	0.74	5.58	-28.63	0.0059	0.456	mil	milkah			1638296_at	4.04	5.33	-2.45	0.0218	0.7628	S-Lap4	Sperm-Leucylaminopeptidase 4				1626264_at	6.21	7.12	-1.89	0.0029	0.2309	Elba2	Early boundary activity 2			1633181_at	5.22	3.11	4.3	0.0018	0.2684	Oseg2
	1635447_at	4.45	6.35	-3.73	0.0016	0.3055	veil	CG4827 gene product from transcript CG4827-RB				1626990_s_at	6.78	6.07	1.64	0.0232	0.6362	Mipp1	Multiple inositol polyphosphate phosphatase 1			1635139_at	0.47	4.58	-17.25	0.0102	0.6267	S-Lap7	Sperm-Leucylaminopeptidase 7				1637292_at	5.48	4.14	2.53	0.0102	0.3726	Esp	Epidermal stripes and patches			1640383_at	4.03	4.88	-1.81	0.0014	0.2398	Oseg5
	1635067_at	3.27	0.8	5.53	0.0426	0.909	VhaM9.7-d	Vacuolar H[+] ATPase M9.7 subunit d				1631994_a_at	8.32	7.09	2.35	2.89e-07	0.0006	Mocs1	Molybdenum cofactor synthesis 1 ortholog			1626292_at	0.8	3.94	-8.83	0.0094	0.6166	S-Lap8	Sperm-Leucylaminopeptidase 8				1631224_at	3.56	1.07	5.63	0.0446	0.5874	Est-6	Esterase 6			1629522_at	3.54	0.73	7.01	0.0139	0.5855	Osi3
	1637189_at	8.42	9.05	-1.54	0.0017	0.3055	Vps39	Vacuolar protein sorting 39				1638041_at	8.39	7.75	1.55	0.0425	0.7131	mod(mdg4); pre-mod(mdg4)-AB; pre-mod(mdg4)-AD; pre-mod(mdg4)-AE; pre-mod(mdg4)-B; pre-mod(mdg4)-C; pre-mod(mdg4)-E; pre-mod(mdg4)-G; pre-mod(mdg4)-H; pre-mod(mdg4)-I; pre-mod(mdg4)-J; pre-mod(mdg4)-K; pre-mod(mdg4)-L; pre-mod(mdg4)-P; pre-mod(mdg4)-T; pre-mod(mdg4)-U; pre-mod(mdg4)-V; pre-mod(mdg4)-W; pre-mod(mdg4)-X; pre-mod(mdg4)-Y; pre-mod(mdg4)-Z	modifier of mdg4; CG44877 gene product from transcript CG44877-RA; CG42773 gene product from transcript CG42773-RB; CG42774 gene product from transcript CG42774-RB; CG44884 gene product from transcript CG44884-RB; CG44876 gene product from transcript CG44876-RB; CG44878 gene product from transcript CG44878-RB; CG45986 gene product from transcript CG45986-RA; CG45987 gene product from transcript C…			1631441_s_at	7.95	7.21	1.67	0.0171	0.7299	slow	slowdown				1637319_at	7.14	8.05	-1.87	2.74e-05	0.0179	Fancl	CG12812 gene product from transcript CG12812-RB			1632314_at	2.26	3.83	-2.96	0.0349	0.7579	Osi8
	1640102_at	1.2	3.74	-5.78	0.0458	0.9092	wake	wide awake				1639006_at	6.53	4.5	4.08	5.28e-05	0.0323	mod(mdg4); pre-mod(mdg4)-AB; pre-mod(mdg4)-AD; pre-mod(mdg4)-AE; pre-mod(mdg4)-B; pre-mod(mdg4)-C; pre-mod(mdg4)-E; pre-mod(mdg4)-I; pre-mod(mdg4)-J; pre-mod(mdg4)-K; pre-mod(mdg4)-L; pre-mod(mdg4)-P; pre-mod(mdg4)-T; pre-mod(mdg4)-U; pre-mod(mdg4)-V; pre-mod(mdg4)-W; pre-mod(mdg4)-X; pre-mod(mdg4)-Y; pre-mod(mdg4)-Z	modifier of mdg4; CG44877 gene product from transcript CG44877-RA; CG42773 gene product from transcript CG42773-RB; CG42774 gene product from transcript CG42774-RB; CG44884 gene product from transcript CG44884-RB; CG44876 gene product from transcript CG44876-RB; CG44878 gene product from transcript CG44878-RB; CG44883 gene product from transcript CG44883-RA; CG44882 gene product from transcript C…			1641036_at	4.95	4.14	1.75	0.0353	0.8413	Snoo	Sno oncogene				1641352_at	6.05	6.94	-1.85	0.0096	0.3638	Fancm	Fanconi anemia group M helicase			1628635_at	1.96	3.87	-3.76	0.0269	0.7051	Osi9
	1627807_at	0.6	3.3	-6.52	0.0378	0.8889	w-cup	world cup				1633152_at	4.7	7.8	-8.62	6.19e-07	0.0011	mod(mdg4); pre-mod(mdg4)-AB; pre-mod(mdg4)-AD; pre-mod(mdg4)-AE; pre-mod(mdg4)-B; pre-mod(mdg4)-C; pre-mod(mdg4)-E; pre-mod(mdg4)-I; pre-mod(mdg4)-J; pre-mod(mdg4)-K; pre-mod(mdg4)-L; pre-mod(mdg4)-P; pre-mod(mdg4)-T; pre-mod(mdg4)-U; pre-mod(mdg4)-V; pre-mod(mdg4)-W; pre-mod(mdg4)-X; pre-mod(mdg4)-Y; pre-mod(mdg4)-Z	modifier of mdg4; CG44877 gene product from transcript CG44877-RA; CG42773 gene product from transcript CG42773-RB; CG42774 gene product from transcript CG42774-RB; CG44884 gene product from transcript CG44884-RB; CG44876 gene product from transcript CG44876-RB; CG44878 gene product from transcript CG44878-RB; CG44883 gene product from transcript CG44883-RA; CG44882 gene product from transcript C…			1622906_at	6.71	7.6	-1.85	0.0264	0.7913	Sod3	Superoxide dismutase 3				1629572_a_at	8.24	8.88	-1.56	0.0109	0.3833	fat-spondin	CG6953 gene product from transcript CG6953-RA			1628555_at	0	2.14	-4.4	0.0426	0.7883	Osi19
	1633285_at	5.92	4.88	2.06	0.0102	0.6396	y	yellow				1633653_at	3.65	1.81	3.57	0.0182	0.6103	Mp	Multiplexin			1634742_at	7.56	8.81	-2.38	0.0015	0.3089	Sodh-2	Sorbitol dehydrogenase-2				1634638_at	5.6	4.44	2.23	0.0012	0.1664	Fem-1	CG9025 gene product from transcript CG9025-RA			1633077_at	0.69	0	1.61	0.0466	0.8095	Osi20
	1630540_at	4.46	5.71	-2.38	0.0181	0.7331	yellow-e3	CG17045 gene product from transcript CG17045-RA				1626497_at	9.96	10.54	-1.5	0.0028	0.3283	mRpS6	mitochondrial ribosomal protein S6			1640792_at	0.82	2.82	-3.99	0.0449	0.8777	sowi	solwind				1627302_at	2.54	4.18	-3.12	0.0109	0.3833	Fmo-2	Flavin-containing monooxygenase 2			1636001_at	2.72	0.64	4.23	0.0265	0.7024	Oxp
	1638821_a_at	7.97	7.36	1.53	0.014	0.6903	yuri	yuri gagarin				1636834_at	0.62	2.9	-4.86	0.0047	0.4253	ms(3)K81	male sterile (3) K81			1636331_at	7.53	8.79	-2.39	0.0003	0.1121	Sox102F	CG11153 gene product from transcript CG11153-RB				1630600_at	4.98	3.42	2.94	0.0253	0.4969	Fst; Scm	Frost; Sex combs on midleg			1625153_at	1.53	4.62	-8.56	0.0036	0.3723	p24-2; Unc-115a; Unc-115b
	1632121_a_at	8.85	7.48	2.58	0.0482	0.9123	Zasp66	Z band alternatively spliced PDZ-motif protein 66				1623468_at	9.02	9.9	-1.84	0.0006	0.1484	msd5	mitotic spindle density 5			1641492_at	7.36	6.36	2	0.0472	0.8873	SP2353	CG8403 gene product from transcript CG8403-RB				1637643_at	7.72	6.14	2.98	0.0026	0.2242	FucTB	CG4435 gene product from transcript CG4435-RD			1629967_s_at	7.86	8.54	-1.61	0.0354	0.7597	park
	1637961_at	0.51	2.62	-4.34	0.0376	0.8884	zen	zerknullt				1635354_at	0	2.56	-5.91	0.0362	0.6981	Mst36Fb	Male-specific transcript 36Fb			1625840_at	8.68	8	1.61	0.0013	0.2788	spartin	CG12001 gene product from transcript CG12001-RA				1630231_at	6.26	6.91	-1.57	0.0099	0.3656	fw	furrowed			1634141_a_at	5.29	3.6	3.21	0.0221	0.6596	Parp
	1630133_at	0.22	2.91	-6.46	0.0094	0.6149	zen2	zerknullt-related				1628256_at	3.38	6.92	-11.67	0.0128	0.5539	Mst77F	Male-specific transcript 77F			1625773_at	3.39	0	10.47	0.0068	0.5706	Spn77Bc	Serpin 77Bc				1623567_at	4.26	3.12	2.21	0.0044	0.2822	fz2	frizzled 2			1637311_at	6.79	7.63	-1.79	0.0366	0.7617	Pburs
	1635815_at	2.26	0	4.81	0.0385	0.8905	zetaTry	zetaTrypsin				1624444_at	0.33	4.98	-25.07	0.0036	0.365	Mst84Da	Male-specific RNA 84Da			1634888_at	0.63	3.07	-5.45	0.0448	0.8777	SPR	Sex peptide receptor				1641044_at	3.2	1.26	3.82	0.0042	0.2738	Gfrl	Glial cell line-derived neurotrophic family receptor-like			1630085_s_at	5.01	6.28	-2.41	0.0393	0.7693	Peritrophin-A
												1623089_at	3.86	6.11	-4.75	0.0364	0.6981	Mst84Db	Male-specific RNA 84Db			1635245_at	3.88	5.69	-3.51	0.0102	0.6267	spz6	spatzle 6				1626984_at	5.92	4.81	2.16	0.0002	0.0643	Gld	Glucose dehydrogenase			1623550_at	3.07	4.02	-1.93	0.014	0.5856	Phlpp
												1629240_at	4.07	7.14	-8.4	0.0226	0.6324	Mst84Dc	Male-specific RNA 84Dc			1631324_at	1.28	3.87	-6.01	0.0052	0.5106	ssp5	short spindle 5				1626739_s_at	4.02	2.55	2.78	0.0359	0.5575	GluRIIC	Glutamate receptor IIC			1629396_a_at	7.19	8.23	-2.06	0.048	0.8095	Piezo
												1633199_at	0.83	3.87	-8.24	0.0027	0.3283	Mst98Ca	Male-specific RNA 98Ca			1638309_at	4.66	5.81	-2.22	0.0392	0.8593	St2	Sulfotransferase 2				1632677_a_at	8.91	8.19	1.66	0.0055	0.3055	GM130	Golgi matrix protein 130 kD ortholog			1641605_at	0	2.93	-7.62	0.0005	0.1217	PIP82
												1631436_at	2.88	4.61	-3.32	0.0308	0.687	Mst98Cb	Male-specific RNA 98Cb			1630855_s_at	5.66	6.62	-1.94	0.0006	0.1926	Ste12DOR; Ste:CG33236; Ste:CG33237; Ste:CG33238; Ste:CG33239; Ste:CG33240; Ste:CG33241; Ste:CG33242; Ste:CG33243; Ste:CG33244; Ste:CG33245; Ste:CG33246; Ste:CG33247	Stellate 12D orphon; CG33236 gene product from transcript CG33236-RB; CG33237 gene product from transcript CG33237-RB; CG33238 gene product from transcript CG33238-RB; CG33239 gene product from transcript CG33239-RB; CG33240 gene product from transcript CG33240-RB; CG33241 gene product from transcript CG33241-RB; CG33242 gene product from transcript CG33242-RB; CG33243 gene product from transcrip…				1631254_at	3.2	0	9.17	0.0467	0.5938	Gr9a	Gustatory receptor 9a			1628164_at	2.37	3.84	-2.77	0.0145	0.5937	Pp1-13C
												1632321_a_at	2.02	4.32	-4.92	0.0149	0.5735	mthl7	methuselah-like 7			1634620_a_at	7.3	6.43	1.83	0.0325	0.8396	stl	stall				1628329_at	2	0.15	3.6	0.0495	0.5986	Gr22b	Gustatory receptor 22b			1627951_at	0.96	2.35	-2.62	0.0448	0.8009	ppk5
												1629362_at	9.63	10.57	-1.92	0.0001	0.056	mthl8	methuselah-like 8			1624063_at	4.49	2.58	3.76	0.0168	0.7257	Strn-Mlck	Stretchin-Mlck				1625871_at	2.49	0	5.62	0.0024	0.2218	Gr22c	Gustatory receptor 22c			1636792_at	2.29	3.94	-3.15	0.0244	0.6802	ppk17
												1630062_a_at	10.3	11.08	-1.72	0.0052	0.4423	ND-B17	NADH dehydrogenase (ubiquinone) B17 subunit			1633982_at	4.97	3.3	3.19	0.033	0.8396	sunn	sisters unbound				1635750_at	2.98	0.89	4.27	0.0175	0.4475	Gr93a	Gustatory receptor 93a			1635728_a_at	6.25	7.04	-1.72	0.0485	0.8099	ps
												1632082_at	5.52	4.37	2.23	0.0009	0.1841	Ndg	Nidogen/entactin			1635192_at	3.68	2.15	2.89	0.0492	0.9052	svp	seven up				1628480_at	4.18	2.87	2.49	0.0072	0.3351	Gr98d	Gustatory receptor 98d			1639141_at	2.75	0.93	3.51	0.0365	0.7617	Ptx1
												1634249_s_at	10.9	11.51	-1.53	0.0096	0.5057	ND-PDSW	NADH dehydrogenase (ubiquinone) PDSW subunit			1635102_at	1.28	2.76	-2.79	0.0317	0.8386	Syt1	Synaptotagmin 1				1639106_at	8.72	8.08	1.56	0.0293	0.5161	Grip	Glutamate receptor binding protein			1627360_at	5.31	5.98	-1.59	0.0199	0.6362	pyd
												1633481_at	6.43	5.47	1.94	0.0064	0.4723	NijC	Ninjurin C			1627821_s_at	11.71	11.1	1.52	0.0067	0.5706	Syt7	Synaptotagmin 7				1630258_at	7.38	5.91	2.77	4.91e-05	0.0252	GstD2	Glutathione S transferase D2			1637121_at	4.56	5.53	-1.96	0.0459	0.8041	Rbp4
												1624362_at	9.61	7.86	3.38	0.023	0.6341	Nplp4	Neuropeptide-like precursor 4			1641601_at	1.01	2.98	-3.9	0.0211	0.7546	Tengl1	Testis EndoG-Like 1				1634152_at	4.14	2	4.4	0.0358	0.5572	GstD5	Glutathione S transferase D5			1634061_a_at	6.32	7.2	-1.84	0.0195	0.6362	rdgC
												1624160_at	7.71	8.3	-1.51	0.0455	0.7172	Nse1	Non-SMC element 1			1634552_at	8.51	7.76	1.69	0.0145	0.6892	Tep4	Thioester-containing protein 4				1623256_at	10.3	9.18	2.18	0.0194	0.4617	GstE1	Glutathione S transferase E1			1630792_at	10.12	10.72	-1.51	0.0278	0.7117	rept
												1624074_at	5.96	4.7	2.38	0.0323	0.6873	Obp56a	Odorant-binding protein 56a			1626427_a_at	4.12	1.12	8	0.0013	0.2788	Tequila	CG4821 gene product from transcript CG4821-RG				1633238_at	5.9	5.21	1.62	0.0371	0.5619	GstE8	Glutathione S transferase E8			1626251_at	6.11	4.96	2.22	0.0006	0.1397	Rh4
												1628792_at	6.21	4	4.62	0.0149	0.5735	Obp56g	Odorant-binding protein 56g			1634188_a_at	6.2	5.19	2.02	0.008	0.5796	tim	timeless				1629498_at	4.08	5.07	-1.98	0.0342	0.5496	Gyc32E	Guanyl cyclase at 32E			1640167_s_at	8.67	9.26	-1.51	0.0279	0.7117	RhoU; Tequila
												1631645_at	10.1	9.52	1.5	0.0261	0.6605	ocm	over compensating males			1635155_a_at	0.02	2.44	-5.34	0.0404	0.8593	Tim17b2	Translocase inner membrane 17				1633789_at	7.64	6.6	2.05	0.0304	0.5238	Hand	CG18144 gene product from transcript CG18144-RA			1634464_at	7.62	6.99	1.55	0.0253	0.6936	RpS19b
												1639413_at	0	4.74	-26.67	0.0028	0.3283	ocn	ocnus			1641261_at	4.36	3.47	1.85	0.0463	0.8827	tnc	tenectin				1626527_at	4.78	5.98	-2.29	0.0097	0.3648	hh	hedgehog			1632138_at	0.59	3.6	-8.07	0.0337	0.7551	sa
												1634394_at	4.83	5.51	-1.6	0.0329	0.6918	Or67d	Odorant receptor 67d			1626061_at	6.48	5.76	1.64	0.0349	0.8396	Trpm	Transient receptor potential cation channel, subfamily M ortholog				1638386_at	6.2	5.41	1.72	0.0436	0.5842	HLH3B	Helix loop helix protein 3B			1634167_a_at	7.73	6.91	1.76	0.0009	0.178	sage
												1640607_at	3.57	0.87	6.49	0.0459	0.7172	org-1	optomotor-blind-related-gene-1			1623094_at	6.54	5.33	2.32	0.0125	0.6639	Tsp42Ei	Tetraspanin 42Ei				1626434_s_at	5.8	7	-2.3	0.0004	0.0896	HMS-Beaglepol	pol			1637412_a_at	6.31	7.32	-2.02	0.0064	0.4634	sas
												1625153_at	1.98	4.62	-6.25	0.0072	0.4804	p24-2; Unc-115a; Unc-115b	p24-related-2; CG31352 gene product from transcript CG31352-RE; CG31332 gene product from transcript CG31332-RD			1625402_at	2.5	0	5.64	0.0118	0.6525	Ugt36Bb	CG13271 gene product from transcript CG13271-RA				1641084_at	8.93	8.08	1.8	4.81e-05	0.0252	hng3	hinge3			1639290_at	4.46	2.59	3.65	0.016	0.6098	sdt
												1633497_s_at	1.02	4.44	-10.72	0.0403	0.7131	P5CDh2	delta-1-Pyrroline-5-carboxylate dehydrogenase 2			1641242_at	7.93	8.88	-1.94	3.86e-05	0.0375	Ugt86Di	CG6658 gene product from transcript CG6658-RB				1629061_s_at	11.13	8.73	5.28	1.11e-06	0.0016	Hsp22; Hsp67Bb	Heat shock protein 22; Heat shock gene 67Bb			1630886_at	6.48	7.42	-1.92	0.0196	0.6362	SelR
												1638624_at	10	9.32	1.6	0.0013	0.2366	P5cr	Pyrroline 5-carboyxlate reductase			1630016_at	1.35	3.35	-4	0.0414	0.8609	Vha16-2	Vacuolar H[+] ATPase 16kD subunit 2				1633226_at	5.41	6.25	-1.79	0.0168	0.4449	hts	hu li tai shao			1636281_at	11.03	10.38	1.57	0.0144	0.5929	Sema-1b
												1629967_s_at	7.94	8.54	-1.52	0.0289	0.682	park	parkin			1624514_at	0.81	3.35	-5.82	0.0432	0.8687	Vha16-3	Vacuolar H[+] ATPase 16kD subunit 3				1631867_at	3.69	1.61	4.24	0.0387	0.5689	Idgf5	Imaginal disc growth factor 5			1623006_at	6.05	6.67	-1.54	0.0478	0.8095	SerT
												1623405_at	9.36	8.62	1.67	0.0207	0.6228	pav	pavarotti			1640047_s_at	7.12	6.2	1.88	0.0073	0.5766	Vkor	Vitamin-K epoxide reductase				1633176_at	4.85	6.78	-3.81	5.1e-05	0.0254	Ilp1	Insulin-like peptide 1			1631534_at	6.63	7.25	-1.54	0.0223	0.6597	sfl
												1633908_at	9.99	10.61	-1.53	0.0206	0.6228	Pdf	Pigment-dispersing factor			1633285_at	6.32	4.88	2.71	0.0005	0.143	y	yellow				1629220_at	12.17	11.22	1.94	0.0187	0.4574	Ilp2	Insulin-like peptide 2			1635002_at	0.96	2.89	-3.81	0.0423	0.788	shd
												1638452_at	7.54	6.89	1.57	0.0276	0.6698	per	period			1630133_at	0.72	2.91	-4.56	0.0464	0.8827	zen2	zerknullt-related				1627943_at	9.95	10.98	-2.05	2.06e-08	0.0001	Ilp3	Insulin-like peptide 3			1634674_at	6.14	3.98	4.47	0.0319	0.7393	Sid
												1632064_at	3.73	2.12	3.07	0.0247	0.6494	PH4alphaNE1	prolyl-4-hydroxylase-alpha NE1														1629530_at	3.45	1.01	5.45	0.0051	0.2969	IM23	Immune induced molecule 23			1635657_s_at	3.64	2.2	2.71	0.0428	0.7883	SK
												1630728_a_at	9.26	10.02	-1.7	0.0296	0.6839	phr	photorepair														1635227_at	11.75	9.92	3.57	4.85e-05	0.0252	ImpL3	Ecdysone-inducible gene L3			1626292_at	2.29	3.94	-3.13	0.0484	0.8095	S-Lap8
												1631454_a_at	1.1	2.38	-2.43	0.0439	0.7133	pio	piopio														1632206_at	8.86	8.15	1.63	0.0047	0.286	IntS12	Integrator 12			1639110_at	9.22	10.12	-1.86	0.0158	0.6091	Slc45-1
												1641605_at	0.51	2.93	-5.35	0.0005	0.135	PIP82	CG11219 gene product from transcript CG11219-RA														1633654_s_at	9.78	8.79	1.99	0.0062	0.3195	IP3K2	Inositol 1,4,5-triphosphate kinase 2			1631441_s_at	7.83	7.21	1.54	0.0432	0.7894	slow
												1630010_a_at	9.48	8.68	1.74	0.0002	0.0599	pnt	pointed														1631795_at	0	1.93	-3.8	0.0406	0.572	Ir21a	Ionotropic receptor 21a			1635450_a_at	0.3	3.55	-9.49	0.0403	0.7761	smp-30
												1627951_at	0	2.35	-5.1	0.0035	0.3591	ppk5	pickpocket 5														1637389_at	0	2.7	-6.49	0.0002	0.0582	Ir100a	Ionotropic receptor 100a			1622906_at	6.53	7.6	-2.09	0.0174	0.6265	Sod3
												1633428_at	3.45	0.91	5.82	0.0251	0.6519	prc	pericardin														1627795_at	5.9	6.86	-1.95	0.0379	0.5637	Irk1	Inwardly rectifying potassium channel 1			1639892_at	4.61	5.31	-1.62	0.0097	0.5362	Sodh-1
												1641553_at	0	1.18	-2.26	0.0252	0.6522	Prosalpha6T	Proteasome alpha6 subunit, Testis-specific														1632299_at	5.38	4.71	1.59	0.0292	0.5161	ItgaPS4	Integrin alphaPS4 subunit			1634742_at	7.68	8.81	-2.2	0.0053	0.4323	Sodh-2
												1637809_at	1.08	3.89	-6.99	0.0208	0.6228	Prosbeta2R1	Proteasome beta2 subunit-related 1														1633816_at	4.02	1.96	4.16	0.0175	0.4485	Kah	Kahuli			1636331_at	7.6	8.79	-2.28	0.0022	0.2789	Sox102F
												1633776_s_at	2.87	4.69	-3.52	0.0342	0.6939	ProtA; ProtB	Protamine A; Protamine B														1636625_at	5.36	4.43	1.91	0.0395	0.5703	krimp	krimper			1625840_at	8.89	8	1.85	0.0009	0.1759	spartin
												1631769_at	10.38	9.76	1.54	0.0254	0.6556	put	punt														1639033_at	3.15	4.47	-2.49	0.0181	0.4516	l(2)01289	lethal (2) 01289			1631179_s_at	7.3	7.95	-1.57	0.0478	0.8095	Spn77Ba
												1627360_at	4.57	5.98	-2.66	0.0016	0.2525	pyd	polychaetoid														1634808_at	3.5	2.12	2.61	0.04	0.571	lectin-21Ca	CG2826 gene product from transcript CG2826-RA			1624432_at	3.95	4.87	-1.89	0.0061	0.4588	spz3
												1635643_at	6.2	6.89	-1.61	0.02	0.6221	Rab23	CG2108 gene product from transcript CG2108-RA														1631104_s_at	0.74	3.21	-5.52	0.0477	0.5949	Lgr1	Leucine-rich repeat-containing G protein-coupled receptor 1			1634053_at	10.61	11.24	-1.54	0.0477	0.8095	stas
												1634688_at	2.6	3.8	-2.31	0.0099	0.5087	RabX5	CG7980 gene product from transcript CG7980-RB														1629710_at	4.33	1.26	8.37	0.0103	0.375	Lip1	Lipase 1			1630855_s_at	5.98	6.62	-1.56	0.01	0.5362	Ste12DOR; Ste:CG33236; Ste:CG33237; Ste:CG33238; Ste:CG33239; Ste:CG33240; Ste:CG33241; Ste:CG33242; Ste:CG33243; Ste:CG33244; Ste:CG33245; Ste:CG33246; Ste:CG33247
												1641564_a_at	8.46	7.78	1.6	0.0129	0.5539	Rb97D	Ribonuclear protein at 97D														1623787_at	9.42	8.62	1.73	0.0007	0.1236	LKRSDH	Lysine ketoglutarate reductase/saccharopine dehydrogenase			1627821_s_at	11.87	11.1	1.7	0.0059	0.4533	Syt7
												1637121_at	4.53	5.53	-2	0.0048	0.4291	Rbp4	RNA-binding protein 4														1635295_a_at	0.76	2.91	-4.45	0.0203	0.471	lmd	lame duck			1635924_at	4.64	5.58	-1.92	0.0061	0.4588	Teh3
												1633239_at	0.34	2.64	-4.91	0.0474	0.718	r-cup	ryder cup														1626273_at	6.57	5.93	1.56	8.31e-05	0.0335	loh	lonely heart			1640836_at	0.09	2.78	-6.45	0.0412	0.7805	Tengl4
												1634099_at	9.91	9.09	1.76	0.023	0.6341	rdgB	retinal degeneration B														1639032_at	7.67	8.32	-1.57	0.0016	0.19	Lrpprc2	Leucine-rich pentatricopeptide repeat containing 2			1634552_at	8.62	7.76	1.82	0.0048	0.415	Tep4
												1641174_at	5.01	8.78	-13.66	1.44e-09	9.08e-06	RFeSP	Rieske iron-sulfur protein														1626672_at	3.81	1.36	5.46	0.0367	0.5596	LRR	Leucine-rich repeat			1624957_a_at	6.92	7.6	-1.61	0.0122	0.5564	Tequila
												1637105_at	7.65	8.3	-1.57	0.0482	0.7253	rgr	regular														1636767_at	0	2.61	-6.1	0.0029	0.2309	LysP	Lysozyme P			1635107_at	2.34	0.78	2.95	0.0308	0.7313	Tet
												1633797_at	4.01	2.73	2.42	0.0415	0.7131	Rh2	Rhodopsin 2														1639190_at	6.18	6.86	-1.6	0.0126	0.3955	mas	masquerade			1635825_a_at	12.05	10.5	2.94	9.67e-07	0.002	TFAM
												1629172_s_at	7.31	6.65	1.58	0.0435	0.7133	rk	rickets														1622904_at	4.38	2.81	2.95	0.0126	0.3955	mfr	misfire			1635900_at	10.75	9.09	3.16	0.0194	0.6362	Thor
												1640171_at	6.09	5.43	1.59	0.0296	0.6839	robls54B	roadblock similar 54B														1624438_at	0	5.58	-47.97	0.0027	0.2272	mil	milkah			1626723_at	6.96	7.7	-1.67	0.0232	0.6683	TkR86C
												1634464_at	7.96	6.99	1.95	0.0017	0.255	RpS19b	Ribosomal protein S19b														1641361_a_at	9.18	8.5	1.6	0.0076	0.3416	Mkp3	Mitogen-activated protein kinase phosphatase 3			1641261_at	4.2	3.47	1.65	0.0319	0.7393	tnc
												1625698_at	5.27	4.42	1.81	0.0435	0.7133	RSG7; SPH93	Regulator of G-protein signalling 7; CG6639 gene product from transcript CG6639-RA														1627370_at	5.2	4.54	1.58	0.017	0.4449	mnb	minibrain			1631639_at	3.82	4.85	-2.04	0.0064	0.4634	TpnC47D
												1639826_at	8.88	8.18	1.62	0.0185	0.6133	rudhira	CG43154 gene product from transcript CG43154-RD														1631994_a_at	8.35	7.09	2.4	9.98e-07	0.0016	Mocs1	Molybdenum cofactor synthesis 1 ortholog			1627582_a_at	10.7	9.29	2.66	0.0095	0.5332	Tret1-1
												1632237_at	7.19	7.9	-1.64	8.98e-05	0.0448	Rx	Retinal Homeobox														1639006_at	5.87	4.5	2.57	0.0007	0.1236	mod(mdg4); pre-mod(mdg4)-AB; pre-mod(mdg4)-AD; pre-mod(mdg4)-AE; pre-mod(mdg4)-B; pre-mod(mdg4)-C; pre-mod(mdg4)-E; pre-mod(mdg4)-I; pre-mod(mdg4)-J; pre-mod(mdg4)-K; pre-mod(mdg4)-L; pre-mod(mdg4)-P; pre-mod(mdg4)-T; pre-mod(mdg4)-U; pre-mod(mdg4)-V; pre-mod(mdg4)-W; pre-mod(mdg4)-X; pre-mod(mdg4)-Y; pre-mod(mdg4)-Z	modifier of mdg4; CG44877 gene product from transcript CG44877-RA; CG42773 gene product from transcript CG42773-RB; CG42774 gene product from transcript CG42774-RB; CG44884 gene product from transcript CG44884-RB; CG44876 gene product from transcript CG44876-RB; CG44878 gene product from transcript CG44878-RB; CG44883 gene product from transcript CG44883-RA; CG44882 gene product from transcript C…			1633017_at	2.47	4.5	-4.07	0.0415	0.7842	Tsf3
												1623309_at	6.2	5.59	1.53	0.014	0.5683	RYa-R	RYamide receptor														1633152_at	5.61	7.8	-4.57	8.07e-06	0.0073	mod(mdg4); pre-mod(mdg4)-AB; pre-mod(mdg4)-AD; pre-mod(mdg4)-AE; pre-mod(mdg4)-B; pre-mod(mdg4)-C; pre-mod(mdg4)-E; pre-mod(mdg4)-I; pre-mod(mdg4)-J; pre-mod(mdg4)-K; pre-mod(mdg4)-L; pre-mod(mdg4)-P; pre-mod(mdg4)-T; pre-mod(mdg4)-U; pre-mod(mdg4)-V; pre-mod(mdg4)-W; pre-mod(mdg4)-X; pre-mod(mdg4)-Y; pre-mod(mdg4)-Z	modifier of mdg4; CG44877 gene product from transcript CG44877-RA; CG42773 gene product from transcript CG42773-RB; CG42774 gene product from transcript CG42774-RB; CG44884 gene product from transcript CG44884-RB; CG44876 gene product from transcript CG44876-RB; CG44878 gene product from transcript CG44878-RB; CG44883 gene product from transcript CG44883-RA; CG44882 gene product from transcript C…			1627785_at	3.23	4.29	-2.08	0.0388	0.7669	Tsp42En
												1636695_at	6.84	6.11	1.66	0.0015	0.2461	S6KL	S6 Kinase Like														1633653_at	3.34	1.81	2.89	0.0434	0.5842	Mp	Multiplexin			1622919_at	5.79	5.03	1.7	0.0168	0.6195	TwdlV
												1634167_a_at	7.57	6.91	1.58	0.0016	0.2525	sage	salivary gland-expressed bHLH														1626497_at	9.94	10.54	-1.52	0.0021	0.2143	mRpS6	mitochondrial ribosomal protein S6			1623080_at	7.86	8.51	-1.56	0.0214	0.6477	Ude
												1639819_at	4.92	2.95	3.91	0.0089	0.5022	Sardh	Sarcosine dehydrogenase														1624908_at	1.97	3.73	-3.4	0.0138	0.4112	ms(2)34Fe	male sterile (2) 34Fe			1632070_at	7.94	8.62	-1.61	0.0189	0.635	Ugt58Fa
												1623782_at	6.33	8.61	-4.85	8.64e-07	0.0014	SCAP	SREBP cleavage activating protein														1623468_at	9.18	9.9	-1.65	0.0027	0.2263	msd5	mitotic spindle density 5			1641242_at	8.01	8.88	-1.82	0.0001	0.054	Ugt86Di
												1632985_at	10.9	10.28	1.54	0.0121	0.5465	scramb2	scramblase 2														1627250_at	5.08	3.65	2.71	0.006	0.3145	Msp300	Muscle-specific protein 300 kDa			1624411_at	6.89	7.83	-1.93	0.0013	0.2309	unc80
												1632164_at	5.19	6.15	-1.94	0.0475	0.718	scrib	scribbled														1624562_s_at	0	3.67	-12.72	0.0361	0.5589	Mst33A	CG6541 gene product from transcript CG6541-RB			1629016_s_at	1.95	3.39	-2.73	0.0155	0.6071	unc-13-4A
												1639507_at	10.09	10.96	-1.83	0.0207	0.6228	SdhC	Succinate dehydrogenase, subunit C														1635354_at	0.13	2.56	-5.42	0.0335	0.544	Mst36Fb	Male-specific transcript 36Fb			1635447_at	4.83	6.35	-2.88	0.0089	0.5149	veil
												1631477_a_at	0.05	2.78	-6.64	0.0241	0.6459	Sdic1	Sperm-specific dynein intermediate chain 1														1623089_at	2.73	6.11	-10.36	0.0146	0.4162	Mst84Db	Male-specific RNA 84Db			1630016_at	0.53	3.35	-7.08	0.0068	0.4692	Vha16-2
												1630886_at	6.22	7.42	-2.3	0.0029	0.3305	SelR	Selenoprotein R														1639165_at	3.55	4.65	-2.16	0.0397	0.5703	Mst84Dd	Male-specific RNA 84Dd			1640102_at	0.93	3.74	-6.99	0.0303	0.7299	wake
												1636281_at	11.23	10.38	1.81	0.0026	0.3281	Sema-1b	CG6446 gene product from transcript CG6446-RA														1629362_at	9.75	10.57	-1.76	6.2e-05	0.028	mthl8	methuselah-like 8			1627807_at	0.11	3.3	-9.17	0.0167	0.6195	w-cup
												1637828_a_at	10.55	9.71	1.79	0.0326	0.6897	sif	still life														1630291_at	5.22	2.05	8.99	0.017	0.4449	MtnB	Metallothionein B			1627874_at	2.64	4.14	-2.83	0.0169	0.6195	xmas-1
												1624582_a_at	1.12	3.72	-6.1	0.0203	0.6226	SIFaR	SIFamide receptor														1628652_at	6.83	7.87	-2.05	0.0281	0.5115	Myo10A	Myosin 10A			1633285_at	6.88	4.88	3.99	3.63e-05	0.0255	y
												1625540_at	0.65	3.35	-6.47	0.041	0.7131	Skadu	CG42448 gene product from transcript CG42448-RA														1629784_a_at	3.4	1.36	4.12	0.0102	0.3711	Myo28B1	Myosin 28B1			1637790_a_at	0.94	3.56	-6.15	0.0084	0.5063	ymp
												1636591_at	4.43	5.33	-1.86	0.0174	0.6041	SkpB	SKP1-related B														1638491_at	7.88	6.75	2.19	0.0472	0.5947	Myo81F	Myosin 81F
												1635424_s_at	1.06	4.96	-14.99	0.0403	0.7131	S-Lap3	Sperm-Leucylaminopeptidase 3														1632082_at	5.06	4.37	1.62	0.0047	0.286	Ndg	Nidogen/entactin
												1638296_at	4.03	5.33	-2.46	0.0261	0.6604	S-Lap4	Sperm-Leucylaminopeptidase 4														1634330_at	3.99	2.32	3.18	0.0485	0.5967	ndl	nudel
												1635139_at	0.27	4.58	-19.83	0.0251	0.6522	S-Lap7	Sperm-Leucylaminopeptidase 7														1635591_at	9.27	8.56	1.63	0.0285	0.5138	NijA	Ninjurin A
												1626292_at	0	3.94	-15.34	0.0031	0.3402	S-Lap8	Sperm-Leucylaminopeptidase 8														1633481_at	6.44	5.47	1.96	0.0028	0.2303	NijC	Ninjurin C
												1638005_s_at	9.25	8.63	1.54	0.0235	0.6407	smg	smaug														1625565_at	5.63	6.36	-1.66	0.0016	0.1858	Nmnat	Nicotinamide mononucleotide adenylyltransferase
												1636331_at	7.41	8.79	-2.61	0.0001	0.0556	Sox102F	CG11153 gene product from transcript CG11153-RB														1624160_at	7.59	8.3	-1.64	0.0181	0.4516	Nse1	Non-SMC element 1
												1633553_s_at	10.81	9.79	2.03	0.0009	0.1841	SP1173	CG10121 gene product from transcript CG10121-RC														1639023_at	6.58	7.29	-1.64	0.0052	0.2969	Nsf2	N-ethylmaleimide-sensitive factor 2
												1637872_at	7.04	5.56	2.79	0.0436	0.7133	Spat	Serine pyruvate aminotransferase														1623241_s_at	8.45	9.22	-1.7	0.0424	0.5791	NT5E-2	Ecto-5'-nucleotidase 2
												1628463_at	8.42	9.01	-1.51	0.0116	0.5428	Spc25	CG7242 gene product from transcript CG7242-RA														1627078_at	8.85	9.47	-1.54	0.0031	0.2353	Oatp58Dc	Organic anion transporting polypeptide 58Dc
												1634848_at	2.89	3.86	-1.95	0.0362	0.6981	SPE	Spatzle-Processing Enzyme														1623636_at	3.65	0.75	7.49	0.0032	0.2431	Obp19a	Odorant-binding protein 19a
												1632613_at	8.88	9.58	-1.63	0.0316	0.6873	Spn55B	Serpin 55B														1624932_at	5.15	6.78	-3.1	0.0415	0.5731	Obp49a	Odorant-binding protein 49a
												1633266_at	2.66	0	6.31	0.0054	0.4423	Spn75F	Serpin 75F														1623659_at	5.08	7.02	-3.84	0.0456	0.5884	Obp56d	Odorant-binding protein 56d
												1626448_at	10.23	9.61	1.54	3.85e-05	0.0266	Spt5	CG7626 gene product from transcript CG7626-RA														1641288_at	1.04	3.02	-3.95	0.041	0.572	Obp57b; Obp57c	Odorant-binding protein 57b; Odorant-binding protein 57c
												1626027_at	6.34	5.37	1.96	0.0398	0.7104	Sr-CII	Scavenger receptor class C, type II														1626861_at	0.5	3.18	-6.4	0.0331	0.543	Octbeta3R	Octopamine beta3 receptor
												1631324_at	0.8	3.87	-8.43	0.002	0.2818	ssp5	short spindle 5														1628075_at	5.43	4.64	1.73	0.0247	0.4969	olf186-M	CG14489 gene product from transcript CG14489-RA
												1635260_at	10.3	9.6	1.63	0.0486	0.7266	Stam	Signal transducing adaptor molecule														1640571_at	0	1.35	-2.55	0.0411	0.572	Or45b	Odorant receptor 45b
												1630855_s_at	4.97	6.62	-3.15	8.24e-06	0.0096	Ste12DOR; Ste:CG33236; Ste:CG33237; Ste:CG33238; Ste:CG33239; Ste:CG33240; Ste:CG33241; Ste:CG33242; Ste:CG33243; Ste:CG33244; Ste:CG33245; Ste:CG33246; Ste:CG33247	Stellate 12D orphon; CG33236 gene product from transcript CG33236-RB; CG33237 gene product from transcript CG33237-RB; CG33238 gene product from transcript CG33238-RB; CG33239 gene product from transcript CG33239-RB; CG33240 gene product from transcript CG33240-RB; CG33241 gene product from transcript CG33241-RB; CG33242 gene product from transcript CG33242-RB; CG33243 gene product from transcrip…														1641695_a_at	2.63	0.42	4.6	0.0224	0.4872	Or46a	Odorant receptor 46a
												1623359_at	6.91	5.98	1.91	0.0423	0.7131	stwl	stonewall														1630037_at	2.15	3.39	-2.36	0.0391	0.5703	Or59b	Odorant receptor 59b
												1625686_s_at	5.26	6.44	-2.26	0.0003	0.0928	su(r)	suppressor of rudimentary														1636616_at	2.73	4.5	-3.42	0.0289	0.5142	Or63a	Odorant receptor 63a
												1623566_at	8.49	7.54	1.93	0.0077	0.4838	SWIP	CG13957 gene product from transcript CG13957-RB														1635990_at	4.04	2.73	2.49	0.0476	0.5948	Or65b	Odorant receptor 65b
												1627821_s_at	11.7	11.1	1.52	0.0053	0.4423	Syt7	Synaptotagmin 7														1632181_at	3.68	1.15	5.76	0.014	0.4117	Or65c	Odorant receptor 65c
												1624194_a_at	8.15	8.83	-1.61	0.0319	0.6873	Taf12L	TBP-associated factor 30kD subunit alpha-2														1634394_at	4.74	5.51	-1.7	0.0129	0.4009	Or67d	Odorant receptor 67d
												1640010_at	3.67	4.62	-1.93	0.0141	0.5683	tbrd-3	testis-specifically expressed bromodomain containing protein-3														1635599_at	2.13	0.13	3.99	0.0282	0.5132	Or98a	Odorant receptor 98a
												1641601_at	0.79	2.98	-4.55	0.0404	0.7131	Tengl1	Testis EndoG-Like 1														1633181_at	4.88	3.11	3.39	0.0317	0.5342	Oseg2	Outer segment 2
												1634552_at	9.03	7.76	2.42	0.0006	0.1483	Tep4	Thioester-containing protein 4														1629688_at	6.11	6.87	-1.69	0.0479	0.5962	Oseg4	Outer segment 4
												1634188_a_at	6.46	5.19	2.41	0.0032	0.3402	tim	timeless														1623290_at	1.95	4.21	-4.79	0.0094	0.3618	Osi4	Osiris 4
												1635155_a_at	0.09	2.44	-5.09	0.0296	0.6839	Tim17b2	Translocase inner membrane 17														1636001_at	3.56	0.64	7.59	0.0037	0.2615	Oxp	Oxpecker
												1630660_at	6.27	5.48	1.73	0.0024	0.3049	tkv	thickveins														1625153_at	2.11	4.62	-5.71	0.0114	0.3869	p24-2; Unc-115a; Unc-115b	p24-related-2; CG31352 gene product from transcript CG31352-RE; CG31332 gene product from transcript CG31332-RD
												1622920_at	2.33	4.37	-4.12	0.0188	0.6139	trp	transient receptor potential														1629967_s_at	7.84	8.54	-1.63	0.0125	0.3955	park	parkin
												1638163_a_at	5.36	6.06	-1.62	0.0172	0.6028	trr	trithorax-related														1627986_s_at	1.18	4.22	-8.22	0.0122	0.393	PGRP-SC1a; PGRP-SC1b	CG14746 gene product from transcript CG14746-RA; CG8577 gene product from transcript CG8577-RB
												1627105_at	4.64	5.27	-1.55	0.0244	0.6467	TrxT	Thioredoxin T														1634985_at	4.66	1.86	6.96	0.0225	0.4872	pHCl	CG44099 gene product from transcript CG44099-RL
												1628184_at	7.52	8.28	-1.69	0.0034	0.3591	Tsp3A	Tetraspanin 3A														1623550_at	0	4.02	-16.17	5.01e-06	0.005	Phlpp	PH domain leucine-rich repeat protein phosphatase
												1630920_at	7.97	7.13	1.8	0.027	0.6665	Tsp42Ek	Tetraspanin 42Ek														1641605_at	1.35	2.93	-2.98	0.0072	0.3346	PIP82	CG11219 gene product from transcript CG11219-RA
												1631497_at	5.9	5.31	1.5	0.0081	0.4871	Tsp42Eo	Tetraspanin 42Eo														1628164_at	0.39	3.84	-10.94	0.0051	0.2969	Pp1-13C	Protein phosphatase 1 at 13C
												1632870_at	7.79	6.86	1.9	0.0173	0.6041	tut	tumorous testis														1627951_at	0.21	2.35	-4.41	0.0041	0.2719	ppk5	pickpocket 5
												1633683_at	2.76	4.29	-2.89	0.0329	0.6919	Ubc87F	Ubiquitin conjugating enzyme 87F														1631988_at	0.69	0.04	1.56	0.0232	0.4933	ppk24	pickpocket 24
												1623355_at	7.44	4.58	7.25	1.95e-07	0.0005	v	vermilion														1627868_at	8.47	9.24	-1.71	0.0075	0.3416	Prat	Phosphoribosylamidotransferase
												1640545_at	3.31	0.71	6.05	0.0321	0.6873	VGlut	Vesicular glutamate transporter														1624338_at	0	2.41	-5.3	0.0454	0.5874	Prosbeta4R1	Proteasome beta4 subunit-related 1
												1630016_at	0.54	3.35	-7.02	0.0104	0.5098	Vha16-2	Vacuolar H[+] ATPase 16kD subunit 2														1640303_a_at	9.45	10.2	-1.68	1.97e-05	0.0144	pst	pastrel
												1636275_a_at	9.67	8.83	1.79	0.004	0.3873	Vmat	Vesicular monoamine transporter														1641276_at	0	2.41	-5.32	0.0096	0.3639	Pvf3	PDGF- and VEGF-related factor 3
												1628729_at	9.74	8.95	1.73	0.0152	0.5798	vvl	ventral veins lacking														1627360_at	4.57	5.98	-2.66	0.008	0.3461	pyd	polychaetoid
												1632868_a_at	7.49	6.76	1.66	0.0428	0.7133	wg	wingless														1641564_a_at	8.66	7.78	1.84	0.0027	0.2267	Rb97D	Ribonuclear protein at 97D
												1633285_at	11.02	4.88	70.69	8.22e-11	1.56e-06	y	yellow														1639855_at	3.24	0.46	6.85	0.0237	0.496	Rbp1	RNA-binding protein 1
												1638821_a_at	7.95	7.36	1.5	0.0393	0.7079	yuri	yuri gagarin														1637121_at	4.84	5.53	-1.62	0.0241	0.496	Rbp4	RNA-binding protein 4
												1625995_a_at	6.49	7.24	-1.68	0.0311	0.687	Zw	Zwischenferment														1634061_a_at	6.5	7.2	-1.62	0.0092	0.3593	rdgC	retinal degeneration C
																																	1637105_at	7.49	8.3	-1.76	0.0393	0.5703	rgr	regular
																																	1624184_at	5.23	4.52	1.64	0.0459	0.5898	robo3	roundabout 3
																																	1627197_at	8.5	9.1	-1.52	0.0334	0.5434	Rop	Ras opposite
																																	1625962_at	10.49	11.1	-1.52	1.06e-05	0.0091	RpII140	RNA polymerase II 140kD subunit
																																	1634464_at	7.8	6.99	1.75	0.0025	0.2218	RpS19b	Ribosomal protein S19b
																																	1626817_at	9.12	9.72	-1.51	0.0009	0.1394	Rrp45	CG9606 gene product from transcript CG9606-RB
																																	1636695_at	6.71	6.11	1.52	0.0041	0.2719	S6KL	S6 Kinase Like
																																	1634167_a_at	7.67	6.91	1.69	0.0062	0.318	sage	salivary gland-expressed bHLH
																																	1639819_at	4.65	2.95	3.24	0.0322	0.5383	Sardh	Sarcosine dehydrogenase
																																	1632164_at	4.91	6.15	-2.36	0.0179	0.4516	scrib	scribbled
																																	1630886_at	6.19	7.42	-2.34	0.0112	0.3833	SelR	Selenoprotein R
																																	1636281_at	11.09	10.38	1.64	0.0173	0.4472	Sema-1b	CG6446 gene product from transcript CG6446-RA
																																	1639845_at	0.38	3.09	-6.56	0.0436	0.5842	Sems	Seminase
																																	1623668_at	3.07	1.28	3.47	0.0497	0.599	sha	shavenoid
																																	1640331_at	2.05	3.85	-3.49	0.0241	0.496	shakB	shaking B
																																	1632961_at	4.96	4.15	1.75	0.0456	0.5884	Shaw	Shaker cognate w
																																	1635002_at	0	2.89	-7.4	0.0055	0.3055	shd	shade
																																	1625442_a_at	8.9	9.56	-1.57	0.0077	0.3419	shi	shibire
																																	1638296_at	4.33	5.33	-2	0.0351	0.5556	S-Lap4	Sperm-Leucylaminopeptidase 4
																																	1626292_at	1.53	3.94	-5.3	0.0245	0.4969	S-Lap8	Sperm-Leucylaminopeptidase 8
																																	1639110_at	9.12	10.12	-1.99	0.008	0.3449	Slc45-1	Slc45 ortholog 1
																																	1622906_at	6.41	7.6	-2.28	0.0008	0.135	Sod3	Superoxide dismutase 3
																																	1639892_at	4.19	5.31	-2.17	8.49e-05	0.0335	Sodh-1	Sorbitol dehydrogenase 1
																																	1634742_at	7.82	8.81	-1.99	0.0068	0.3291	Sodh-2	Sorbitol dehydrogenase-2
																																	1633271_at	3.16	1.4	3.39	0.0144	0.4144	Sox15	Sox box protein 15
																																	1636331_at	8.03	8.79	-1.69	0.0369	0.5605	Sox102F	CG11153 gene product from transcript CG11153-RB
																																	1633023_at	2.62	1.04	2.97	0.0313	0.5308	SP	Sex Peptide
																																	1633553_s_at	10.85	9.79	2.1	0.0031	0.239	SP1173	CG10121 gene product from transcript CG10121-RC
																																	1637872_at	6.52	5.56	1.95	0.0445	0.5874	Spat	Serine pyruvate aminotransferase
																																	1627925_at	9.18	9.78	-1.52	0.0018	0.1964	spict	spichthyin
																																	1633266_at	3.21	0	9.28	0.0007	0.1236	Spn75F	Serpin 75F
																																	1636946_at	5.29	3.94	2.56	0.0365	0.5594	Spn88Eb	Serpin 88Eb
																																	1624432_at	3.74	4.87	-2.18	0.0003	0.0721	spz3	spatzle 3
																																	1631324_at	1.06	3.87	-7.01	0.0023	0.2218	ssp5	short spindle 5
																																	1630855_s_at	6.02	6.62	-1.52	0.0134	0.4089	Ste12DOR; Ste:CG33236; Ste:CG33237; Ste:CG33238; Ste:CG33239; Ste:CG33240; Ste:CG33241; Ste:CG33242; Ste:CG33243; Ste:CG33244; Ste:CG33245; Ste:CG33246; Ste:CG33247	Stellate 12D orphon; CG33236 gene product from transcript CG33236-RB; CG33237 gene product from transcript CG33237-RB; CG33238 gene product from transcript CG33238-RB; CG33239 gene product from transcript CG33239-RB; CG33240 gene product from transcript CG33240-RB; CG33241 gene product from transcript CG33241-RB; CG33242 gene product from transcript CG33242-RB; CG33243 gene product from transcrip…
																																	1625686_s_at	5.69	6.44	-1.69	0.0214	0.4812	su(r)	suppressor of rudimentary
																																	1627821_s_at	11.71	11.1	1.52	0.0066	0.3268	Syt7	Synaptotagmin 7
																																	1640836_at	0.82	2.78	-3.9	0.0413	0.5724	Tengl4	Testis EndoG-Like 4
																																	1635825_a_at	12.06	10.5	2.95	6.77e-07	0.0013	TFAM	mitochondrial transcription factor A
																																	1635900_at	10.88	9.09	3.45	0.0196	0.4631	Thor	CG8846 gene product from transcript CG8846-RA
																																	1634188_a_at	6.17	5.19	1.97	0.0331	0.543	tim	timeless
																																	1630660_at	6.12	5.48	1.56	0.0079	0.3442	tkv	thickveins
																																	1639323_at	2.71	0	6.55	0.0112	0.3833	TotC	Turandot C
																																	1636951_at	3.23	0.35	7.4	0.0336	0.5454	Tpc2	Thiamine pyrophosphate carrier protein 2
																																	1631217_a_at	9.76	8.98	1.72	0.0294	0.5161	TpnC73F	Troponin C at 73F
																																	1627582_a_at	10.51	9.29	2.33	0.009	0.3575	Tret1-1	Trehalose transporter 1-1
																																	1627086_at	9	9.83	-1.78	0.0073	0.3372	Trissin	CG14871 gene product from transcript CG14871-RB
																																	1638163_a_at	5.34	6.06	-1.65	0.0268	0.5046	trr	trithorax-related
																																	1633017_at	0.55	4.5	-15.44	0.001	0.1541	Tsf3	Transferrin 3
																																	1632324_at	0.96	3.76	-6.93	0.0214	0.4812	TTLL3B	Tubulin tyrosine ligase-like 3B
																																	1632870_at	7.74	6.86	1.84	0.016	0.4337	tut	tumorous testis
																																	1639724_at	0.4	2.32	-3.8	0.0114	0.386	TwdlQ	TweedleQ
																																	1622919_at	5.63	5.03	1.52	0.0104	0.3765	TwdlV	TweedleV
																																	1633581_at	1.45	0.15	2.46	0.0063	0.3202	TwdlX	TweedleX
																																	1633683_at	2.57	4.29	-3.29	0.0334	0.5434	Ubc87F	Ubiquitin conjugating enzyme 87F
																																	1623355_at	7.57	4.58	7.92	1.41e-07	0.0004	v	vermilion
																																	1640545_at	3.39	0.71	6.43	0.0149	0.4198	VGlut	Vesicular glutamate transporter
																																	1630016_at	1.16	3.35	-4.58	0.0268	0.5046	Vha16-2	Vacuolar H[+] ATPase 16kD subunit 2
																																	1640047_s_at	6.88	6.2	1.6	0.0417	0.5746	Vkor	Vitamin-K epoxide reductase
																																	1632856_s_at	1.38	3.76	-5.23	0.0007	0.1278	Vmat	Vesicular monoamine transporter
																																	1627807_at	0.26	3.3	-8.26	0.017	0.4449	w-cup	world cup
																																	1633285_at	10.72	4.88	57.25	1.46e-10	1.39e-06	y	yellow
																																	1633841_at	3.54	6.34	-6.93	8.97e-05	0.0347	yellow-e2	CG17044 gene product from transcript CG17044-RB
																																	1630540_at	4.06	5.71	-3.15	0.0035	0.2526	yellow-e3	CG17045 gene product from transcript CG17045-RA
																																	1639928_a_at	10.19	7.64	5.84	0.0048	0.2866	Zasp52	Z band alternatively spliced PDZ-motif protein 52
[truncated: 19 more columns]
