# Supplementary material for: Ras-ERK-ETS inhibition alleviates neuronal mitochondrial dysfunction by reprogramming mitochondrial retrograde signaling
Source: PLoS Genet. 2018 Jul 30;14(7):e1007567. doi: 10.1371/journal.pgen.1007567 (PMC6085068; doi:10.1371/journal.pgen.1007567)
Supplement: S8 Table — (XLSX) [file pgen.1007567.s016.xlsx]

## Sheet: Sheet1
Control vs Pnt RNAi	ID	Pnt RNAi Avg (log2)	W Avg (log2)	Fold Change	P-val	FDR P-val	Gene Symbol	Description		Control vs Aop RNAi	ID	Aop RNAi Avg (log2)	W Avg (log2)	Fold Change	P-val	FDR P-val	Gene Symbol	Description
	1641062_at	9.4	10.19	-1.73	0.001	0.2034	Ady43A	CG1851 gene product from transcript CG1851-RA			1641062_at	9.23	10.19	-1.94	0.0012	0.2694	Ady43A	CG1851 gene product from transcript CG1851-RA
	1626492_s_at	9.46	8.5	1.95	2.35e-05	0.0188	Arpc1	Actin-related protein 2/3 complex, subunit 1			1626492_s_at	9.79	8.5	2.46	7.2e-07	0.0019	Arpc1	Actin-related protein 2/3 complex, subunit 1
	1629597_a_at	6.57	5.8	1.7	0.0422	0.7131	Asph	Aspartyl beta-hydroxylase			1629597_a_at	6.56	5.8	1.69	0.0177	0.733	Asph	Aspartyl beta-hydroxylase
	1634874_at	7.1	6.31	1.72	0.0039	0.3801	AstA-R2	Allatostatin A receptor 2			1634874_at	7.11	6.31	1.74	0.0034	0.4024	AstA-R2	Allatostatin A receptor 2
	1625411_at	1.73	3.83	-4.29	0.0421	0.7131	B9d2; tectonic	CG42730 gene product from transcript CG42730-RA; CG42731 gene product from transcript CG42731-RA			1625411_at	0.76	3.83	-8.37	0.0089	0.6056	B9d2; tectonic	CG42730 gene product from transcript CG42730-RA; CG42731 gene product from transcript CG42731-RA
	1639948_a_at	0.04	2.57	-5.78	0.0091	0.5031	bin	biniou			1639948_a_at	0.33	2.57	-4.71	0.0088	0.6056	bin	biniou
	1637225_at	4.84	3.26	2.98	0.0267	0.6665	bnl	branchless			1637225_at	5.23	3.26	3.93	0.0027	0.3609	bnl	branchless
	1633930_at	3.29	4.37	-2.11	0.0314	0.6873	CG1394	CG1394 gene product from transcript CG1394-RB			1633930_at	3.26	4.37	-2.16	0.0227	0.7724	CG1394	CG1394 gene product from transcript CG1394-RB
	1625644_at	7.73	7.03	1.63	0.0081	0.4871	CG2641	CG2641 gene product from transcript CG2641-RA			1625644_at	7.62	7.03	1.51	0.0184	0.7333	CG2641	CG2641 gene product from transcript CG2641-RA
	1631480_at	1.78	4.25	-5.52	0.018	0.6059	CG2652	CG2652 gene product from transcript CG2652-RA			1631480_at	1.74	4.25	-5.69	0.0096	0.6197	CG2652	CG2652 gene product from transcript CG2652-RA
	1638494_at	1.5	4.04	-5.84	0.0065	0.4723	CG3124	CG3124 gene product from transcript CG3124-RA			1638494_at	2.06	4.04	-3.95	0.0201	0.7503	CG3124	CG3124 gene product from transcript CG3124-RA
	1638230_at	10.33	9.54	1.74	0.0074	0.4823	CG3160	CG3160 gene product from transcript CG3160-RA			1638230_at	10.25	9.54	1.64	0.0136	0.6826	CG3160	CG3160 gene product from transcript CG3160-RA
	1640766_at	3	0.12	7.32	0.0467	0.718	CG3491	CG3491 gene product from transcript CG3491-RA			1640766_at	2.89	0.12	6.79	0.0235	0.781	CG3491	CG3491 gene product from transcript CG3491-RA
	1636825_at	0.77	4.2	-10.73	0.0296	0.6839	CG3492	CG3492 gene product from transcript CG3492-RA			1636825_at	1.26	4.2	-7.64	0.0269	0.7958	CG3492	CG3492 gene product from transcript CG3492-RA
	1628107_at	4.62	2.69	3.81	0.0011	0.2175	CG3513	CG3513 gene product from transcript CG3513-RA			1628107_at	4.85	2.69	4.48	0.0034	0.4024	CG3513	CG3513 gene product from transcript CG3513-RA
	1637829_at	4.42	3.55	1.82	0.0023	0.2956	CG4020	CG4020 gene product from transcript CG4020-RB			1637829_at	4.28	3.55	1.66	0.0362	0.8457	CG4020	CG4020 gene product from transcript CG4020-RB
	1633479_a_at	0.8	2.52	-3.29	0.0088	0.5016	CG4270	CG4270 gene product from transcript CG4270-RA			1633479_a_at	0.95	2.52	-2.97	0.0244	0.781	CG4270	CG4270 gene product from transcript CG4270-RA
	1632975_at	9.71	9.1	1.53	0.0001	0.0556	CG4398	CG4398 gene product from transcript CG4398-RA			1632975_at	9.78	9.1	1.61	2.77e-05	0.0328	CG4398	CG4398 gene product from transcript CG4398-RA
	1624149_at	1.45	3.14	-3.21	0.0093	0.5031	CG4669; DsimCG4669	CG4669 gene product from transcript CG4669-RA			1624149_at	1.07	3.14	-4.21	0.0081	0.5796	CG4669; DsimCG4669	CG4669 gene product from transcript CG4669-RA
	1630180_at	2.87	0.82	4.14	0.0123	0.5475	CG4815	CG4815 gene product from transcript CG4815-RA			1630180_at	2.64	0.82	3.54	0.028	0.8071	CG4815	CG4815 gene product from transcript CG4815-RA
	1630675_at	0	2.44	-5.41	0.0147	0.5735	CG4956	CG4956 gene product from transcript CG4956-RA			1630675_at	0	2.44	-5.41	0.0359	0.8413	CG4956	CG4956 gene product from transcript CG4956-RA
	1631991_at	2.78	4.31	-2.9	0.0377	0.7029	CG5089	CG5089 gene product from transcript CG5089-RA			1631991_at	1.28	4.31	-8.2	0.0116	0.6525	CG5089	CG5089 gene product from transcript CG5089-RA
	1629511_at	6.36	7.11	-1.68	0.0432	0.7133	CG5326	CG5326 gene product from transcript CG5326-RA			1629511_at	6.18	7.11	-1.9	0.0216	0.7583	CG5326	CG5326 gene product from transcript CG5326-RA
	1634190_a_at	0.72	3.29	-5.94	0.0028	0.3283	CG6138	CG6138 gene product from transcript CG6138-RA			1634190_a_at	1.64	3.29	-3.15	0.0177	0.733	CG6138	CG6138 gene product from transcript CG6138-RA
	1624961_at	0	2.67	-6.35	0.0111	0.5293	CG6380	CG6380 gene product from transcript CG6380-RB			1624961_at	0	2.67	-6.34	0.0215	0.7583	CG6380	CG6380 gene product from transcript CG6380-RB
	1626713_at	0.2	2.89	-6.45	0.0068	0.4804	CG6629	CG6629 gene product from transcript CG6629-RA			1626713_at	0.9	2.89	-3.98	0.0177	0.733	CG6629	CG6629 gene product from transcript CG6629-RA
	1631946_at	0	2.54	-5.8	0.0077	0.4838	CG7173	CG7173 gene product from transcript CG7173-RA			1631946_at	0.37	2.54	-4.49	0.0163	0.7243	CG7173	CG7173 gene product from transcript CG7173-RA
	1635072_at	6.23	0	75.17	0.0015	0.2522	CG7214	CG7214 gene product from transcript CG7214-RA			1635072_at	3.11	0	8.62	0.0497	0.9093	CG7214	CG7214 gene product from transcript CG7214-RA
	1623467_at	0.17	3.54	-10.35	0.0074	0.4823	CG8087	CG8087 gene product from transcript CG8087-RA			1623467_at	1.17	3.54	-5.15	0.0084	0.5886	CG8087	CG8087 gene product from transcript CG8087-RA
	1635932_at	3.26	0.8	5.51	0.0021	0.2886	CG8202	CG8202 gene product from transcript CG8202-RA			1635932_at	2.85	0.8	4.13	0.0027	0.3609	CG8202	CG8202 gene product from transcript CG8202-RA
	1625635_at	0	2.54	-5.8	0.0021	0.2864	CG9316	CG9316 gene product from transcript CG9316-RA			1625635_at	1.16	2.54	-2.59	0.0457	0.8825	CG9316	CG9316 gene product from transcript CG9316-RA
	1637117_at	0	2.34	-5.07	0.0053	0.4423	CG9483	CG9483 gene product from transcript CG9483-RA			1637117_at	0.53	2.34	-3.52	0.0321	0.8386	CG9483	CG9483 gene product from transcript CG9483-RA
	1628721_at	3.58	0.57	8.04	0.0007	0.1735	CG9864; DsecGM26801; DsimGD25294	CG9864 gene product from transcript CG9864-RB; CG9864			1628721_at	3.68	0.57	8.59	0.0003	0.1181	CG9864; DsecGM26801; DsimGD25294	CG9864 gene product from transcript CG9864-RB; CG9864
	1639287_at	4.51	7.31	-6.97	0.005	0.4399	CG9877; DereGG20069	CG9877 gene product from transcript CG9877-RA; CG9877			1639287_at	4.43	7.31	-7.37	0.0041	0.4482	CG9877; DereGG20069	CG9877 gene product from transcript CG9877-RA; CG9877
	1633029_at	0.49	2.91	-5.38	0.0038	0.3735	CG10177	CG10177 gene product from transcript CG10177-RA			1633029_at	0	2.91	-7.54	0.0025	0.3543	CG10177	CG10177 gene product from transcript CG10177-RA
	1626622_at	2.89	3.83	-1.92	0.0472	0.718	CG10750	CG10750 gene product from transcript CG10750-RB			1626622_at	2.48	3.83	-2.55	0.025	0.7841	CG10750	CG10750 gene product from transcript CG10750-RB
	1630749_at	6.55	5.57	1.97	0.0043	0.4062	CG11052	CG11052 gene product from transcript CG11052-RB			1630749_at	6.52	5.57	1.93	0.0051	0.5084	CG11052	CG11052 gene product from transcript CG11052-RB
	1640086_at	1.66	3.89	-4.71	0.0287	0.681	CG11106	CG11106 gene product from transcript CG11106-RA			1640086_at	1.43	3.89	-5.52	0.0207	0.7546	CG11106	CG11106 gene product from transcript CG11106-RA
	1636915_at	4.64	2.66	3.96	0.0036	0.365	CG11380	CG11380 gene product from transcript CG11380-RB			1636915_at	3.86	2.66	2.3	0.0398	0.8593	CG11380	CG11380 gene product from transcript CG11380-RB
	1629910_at	2.6	0	6.06	0.0029	0.3305	CG11570	CG11570 gene product from transcript CG11570-RB			1629910_at	1.25	0	2.38	0.0274	0.8039	CG11570	CG11570 gene product from transcript CG11570-RB
	1637844_at	3.36	0.07	9.82	0.003	0.3305	CG11584	CG11584 gene product from transcript CG11584-RB			1637844_at	2.97	0.07	7.5	0.034	0.8396	CG11584	CG11584 gene product from transcript CG11584-RB
	1630641_at	0	3.27	-9.67	0.0385	0.7037	CG11634	CG11634 gene product from transcript CG11634-RB			1630641_at	0.6	3.27	-6.38	0.023	0.774	CG11634	CG11634 gene product from transcript CG11634-RB
	1624260_at	0.49	2.22	-3.32	0.0167	0.602	CG11977	CG11977 gene product from transcript CG11977-RB			1624260_at	0.39	2.22	-3.57	0.0127	0.6639	CG11977	CG11977 gene product from transcript CG11977-RB
	1626662_at	0	3	-8	0.0077	0.4838	CG12309	CG12309 gene product from transcript CG12309-RA			1626662_at	0.14	3	-7.29	0.0236	0.781	CG12309	CG12309 gene product from transcript CG12309-RA
	1641281_at	11.59	10.64	1.94	0.0022	0.2901	CG12391; DyakGE13051	CG12391 gene product from transcript CG12391-RA; CG12391			1641281_at	11.29	10.64	1.58	0.0222	0.7628	CG12391; DyakGE13051	CG12391 gene product from transcript CG12391-RA; CG12391
	1626873_a_at	0	2.49	-5.61	0.0342	0.6939	CG12448	CG12448 gene product from transcript CG12448-RC			1628600_at	1.4	3.26	-3.62	0.0339	0.8396	CG12448	CG12448 gene product from transcript CG12448-RC
	1640487_at	0.99	4.97	-15.75	0.0164	0.602	CG12689	CG12689 gene product from transcript CG12689-RA			1640487_at	1.98	4.97	-7.94	0.0294	0.8247	CG12689	CG12689 gene product from transcript CG12689-RA
	1636172_at	3.84	5.97	-4.39	0.0053	0.4423	CG12699; DyakGE14203	CG12699 gene product from transcript CG12699-RB; CG12699			1636172_at	4.65	5.97	-2.49	0.0295	0.8247	CG12699; DyakGE14203	CG12699 gene product from transcript CG12699-RB; CG12699
	1631249_at	7.12	7.84	-1.65	0.0101	0.5088	CG12713	CG12713 gene product from transcript CG12713-RA			1631249_at	7.2	7.84	-1.57	0.0069	0.5723	CG12713	CG12713 gene product from transcript CG12713-RA
	1624696_a_at	1.03	3.04	-4.03	0.0285	0.679	CG12769	CG12769 gene product from transcript CG12769-RB			1624696_a_at	0.37	3.04	-6.39	0.0398	0.8593	CG12769	CG12769 gene product from transcript CG12769-RB
	1635694_at	2.22	4.8	-5.99	0.0029	0.3305	CG12907	CG12907 gene product from transcript CG12907-RB			1635694_at	2.79	4.8	-4.02	0.0292	0.8247	CG12907	CG12907 gene product from transcript CG12907-RB
	1634127_a_at	9.14	7.76	2.6	0.0004	0.1168	CG13029; DereGG13586	CG13029 gene product from transcript CG13029-RC; CG13029			1634127_a_at	7.06	7.76	-1.62	0.0185	0.7333	CG13029; DereGG13586	CG13029 gene product from transcript CG13029-RC; CG13029
	1630684_at	1.13	3.1	-3.91	0.0129	0.5539	CG13032	CG13032 gene product from transcript CG13032-RA			1630684_at	5.89	3.1	6.89	0.0115	0.6525	CG13032	CG13032 gene product from transcript CG13032-RA
	1640034_at	0.05	3.29	-9.42	0.0057	0.4492	CG13110	CG13110 gene product from transcript CG13110-RA			1640034_at	0	3.29	-9.76	0.0024	0.3501	CG13110	CG13110 gene product from transcript CG13110-RA
	1627084_s_at	3.91	5.4	-2.82	0.0448	0.7172	CG13164	CG13164 gene product from transcript CG13164-RE			1627084_s_at	2.67	5.4	-6.66	0.048	0.8973	CG13164	CG13164 gene product from transcript CG13164-RE
	1639446_at	0.24	1.79	-2.94	0.0311	0.687	CG13243	CG13243 gene product from transcript CG13243-RB			1639446_at	0	1.79	-3.46	0.0141	0.6892	CG13243	CG13243 gene product from transcript CG13243-RB
	1634900_at	0	3.52	-11.47	0.0008	0.1792	CG13244	CG13244 gene product from transcript CG13244-RA			1634900_at	0.59	3.52	-7.59	0.0033	0.4024	CG13244	CG13244 gene product from transcript CG13244-RA
	1637502_at	4.71	2.86	3.6	0.009	0.5025	CG13296	CG13296 gene product from transcript CG13296-RA			1637502_at	4.28	2.86	2.68	0.0394	0.8593	CG13296	CG13296 gene product from transcript CG13296-RA
	1634064_at	2.98	0.91	4.2	0.0259	0.6587	CG13311	CG13311 gene product from transcript CG13311-RA			1634064_at	3.25	0.91	5.07	0.0189	0.7364	CG13311	CG13311 gene product from transcript CG13311-RA
	1623242_at	2.98	1.3	3.19	0.0187	0.6139	CG13380; CG4174	CG13380 gene product from transcript CG13380-RB; CG4174 gene product from transcript CG4174-RE			1623242_at	2.91	1.3	3.05	0.0229	0.774	CG13380; CG4174	CG13380 gene product from transcript CG13380-RB; CG4174 gene product from transcript CG4174-RE
	1635959_at	1	2.55	-2.92	0.0228	0.6341	CG13461	CG13461 gene product from transcript CG13461-RA			1635959_at	0.61	2.55	-3.85	0.0121	0.6525	CG13461	CG13461 gene product from transcript CG13461-RA
	1622975_at	0	5.48	-44.48	0.0148	0.5735	CG13477	CG13477 gene product from transcript CG13477-RA			1622975_at	2.16	5.48	-9.98	0.0324	0.8396	CG13477	CG13477 gene product from transcript CG13477-RA
	1640500_at	8.5	7.16	2.53	0.0013	0.2366	CG13678	CG13678 gene product from transcript CG13678-RA			1640500_at	8.4	7.16	2.36	0.0047	0.4819	CG13678	CG13678 gene product from transcript CG13678-RA
	1632722_x_at	6.34	7.92	-3	0.0005	0.1286	CG13679	CG13679 gene product from transcript CG13679-RB			1632722_x_at	6.43	7.92	-2.8	0.0024	0.3543	CG13679	CG13679 gene product from transcript CG13679-RB
	1636135_at	3.16	0.27	7.43	0.0363	0.6981	CG13931	CG13931 gene product from transcript CG13931-RB			1636135_at	3.45	0.27	9.1	0.0144	0.6892	CG13931	CG13931 gene product from transcript CG13931-RB
	1631869_at	3.29	1.18	4.31	0.011	0.5293	CG14053	CG14053 gene product from transcript CG14053-RB			1631869_at	3.62	1.18	5.41	0.0036	0.4114	CG14053	CG14053 gene product from transcript CG14053-RB
	1623442_at	3.49	1.91	3	0.0064	0.4723	CG14088	CG14088 gene product from transcript CG14088-RB			1623442_at	3.88	1.91	3.92	0.002	0.3303	CG14088	CG14088 gene product from transcript CG14088-RB
	1634062_at	2.69	0.84	3.6	0.0392	0.7069	CG14218	CG14218 gene product from transcript CG14218-RC			1634062_at	2.53	0.84	3.23	0.0095	0.6172	CG14218	CG14218 gene product from transcript CG14218-RC
	1633408_at	2.48	0	5.58	0.0148	0.5735	CG14424	CG14424 gene product from transcript CG14424-RA			1633408_at	2.45	0	5.47	0.0265	0.7913	CG14424	CG14424 gene product from transcript CG14424-RA
	1638655_at	0	1.81	-3.51	0.0139	0.5683	CG14692	CG14692 gene product from transcript CG14692-RE			1631147_at	4.62	2.3	4.99	0.0036	0.4114	CG14692	CG14692 gene product from transcript CG14692-RE
	1631888_at	1.13	3.3	-4.5	0.0175	0.6042	CG14718; DmauCG14718; DsimGD18777	CG14718 gene product from transcript CG14718-RA; CG14718			1631888_at	0.12	3.3	-9.04	0.009	0.6057	CG14718; DmauCG14718; DsimGD18777	CG14718 gene product from transcript CG14718-RA; CG14718
	1628997_at	2.94	4.57	-3.11	0.027	0.6665	CG14763	CG14763 gene product from transcript CG14763-RC			1628997_at	2.36	4.57	-4.65	0.012	0.6525	CG14763	CG14763 gene product from transcript CG14763-RC
	1637600_at	0.08	3.86	-13.67	0.0259	0.6587	CG14926	CG14926 gene product from transcript CG14926-RB			1637600_at	0.3	3.86	-11.8	0.0121	0.6525	CG14926	CG14926 gene product from transcript CG14926-RB
	1630663_a_at	0.1	4.61	-22.67	0.0085	0.4925	CG15219; DmauCG15219; DsimCG15219	CG15219 gene product from transcript CG15219-RC			1630663_a_at	1.38	4.61	-9.36	0.0107	0.6385	CG15219; DmauCG15219; DsimCG15219	CG15219 gene product from transcript CG15219-RC
	1628095_at	3.68	2.94	1.67	0.017	0.602	CG15370	CG15370 gene product from transcript CG15370-RA			1628095_at	4.22	2.94	2.44	0.0009	0.2415	CG15370	CG15370 gene product from transcript CG15370-RA
	1626957_at	0	3.05	-8.3	0.0102	0.5095	CG15450	CG15450 gene product from transcript CG15450-RA			1626957_at	0	3.05	-8.3	0.0102	0.6267	CG15450	CG15450 gene product from transcript CG15450-RA
	1624201_at	2.23	3.79	-2.95	0.0074	0.4823	CG15498	CG15498 gene product from transcript CG15498-RA			1624201_at	2.82	3.79	-1.95	0.0194	0.7464	CG15498	CG15498 gene product from transcript CG15498-RA
	1631986_at	3.86	3	1.82	0.017	0.602	CG16998	CG16998 gene product from transcript CG16998-RA			1631986_at	3.9	3	1.86	0.0314	0.8386	CG16998	CG16998 gene product from transcript CG16998-RA
	1634988_a_at	5.55	6.26	-1.64	0.0168	0.602	CG17352	CG17352 gene product from transcript CG17352-RA			1634988_a_at	5.41	6.26	-1.8	0.0018	0.3211	CG17352	CG17352 gene product from transcript CG17352-RA
	1629670_at	2.26	5.45	-9.14	0.0102	0.5095	CG17376	CG17376 gene product from transcript CG17376-RB			1629670_at	2.87	5.45	-5.98	0.0252	0.7845	CG17376	CG17376 gene product from transcript CG17376-RB
	1638626_a_at	3.2	4.06	-1.81	0.0304	0.6843	CG17377; upd1	CG17377 gene product from transcript CG17377-RF; unpaired			1638626_a_at	3.05	4.06	-2.01	0.0302	0.834	CG17377; upd1	CG17377 gene product from transcript CG17377-RF; unpaired
	1623597_s_at	9.59	8.67	1.9	0.0004	0.1095	CG17684	CG17684 gene product from transcript CG17684-RC			1623597_s_at	9.51	8.67	1.79	0.0022	0.3481	CG17684	CG17684 gene product from transcript CG17684-RC
	1638619_s_at	5.51	6.35	-1.79	0.0269	0.6665	CG17698	CG17698 gene product from transcript CG17698-RF			1638619_s_at	5.74	6.35	-1.52	0.0258	0.7845	CG17698	CG17698 gene product from transcript CG17698-RF
	1639956_at	7.66	8.43	-1.71	0.0224	0.6324	CG17760	CG17760 gene product from transcript CG17760-RB			1639956_at	7.73	8.43	-1.63	0.0418	0.8609	CG17760	CG17760 gene product from transcript CG17760-RB
	1639070_a_at	0.05	2.19	-4.42	0.0479	0.7219	CG17944	CG17944 gene product from transcript CG17944-RB			1639070_a_at	0.07	2.19	-4.37	0.0289	0.8218	CG17944	CG17944 gene product from transcript CG17944-RB
	1633833_at	8.26	7.3	1.95	0.0046	0.4246	CG18213	CG18213 gene product from transcript CG18213-RD			1633833_at	8.31	7.3	2.02	0.0167	0.7243	CG18213	CG18213 gene product from transcript CG18213-RD
	1627460_at	9.08	7.99	2.12	0.0001	0.0556	CG18343	CG18343 gene product from transcript CG18343-RB			1627460_at	8.82	7.99	1.78	0.0009	0.2488	CG18343	CG18343 gene product from transcript CG18343-RB
	1639425_at	3.5	5.79	-4.9	0.0237	0.6428	CG18662	CG18662 gene product from transcript CG18662-RA			1639425_at	2.96	5.79	-7.13	0.0229	0.774	CG18662	CG18662 gene product from transcript CG18662-RA
	1636758_s_at	10.84	11.51	-1.59	0.0103	0.5098	CG18853; phr	CG18853 gene product from transcript CG18853-RA; photorepair			1636758_s_at	10.41	11.51	-2.16	0.0003	0.1181	CG18853; phr	CG18853 gene product from transcript CG18853-RA; photorepair
	1634446_at	1.21	3.68	-5.54	0.0137	0.5667	CG30065	CG30065 gene product from transcript CG30065-RA			1634446_at	0.19	3.68	-11.27	0.012	0.6525	CG30065	CG30065 gene product from transcript CG30065-RA
	1636731_at	0.53	3.08	-5.86	0.0285	0.679	CG30357	CG30357 gene product from transcript CG30357-RA			1636731_at	0.7	3.08	-5.2	0.0105	0.6319	CG30357	CG30357 gene product from transcript CG30357-RA
	1635770_at	2.39	0	5.23	0.0058	0.4497	CG31097	CG31097 gene product from transcript CG31097-RB			1635770_at	3.43	0	10.78	0.0007	0.1975	CG31097	CG31097 gene product from transcript CG31097-RB
	1633212_s_at	4.37	5.98	-3.05	0.0101	0.5095	CG31226	CG31226 gene product from transcript CG31226-RB			1633212_s_at	5.1	5.98	-1.83	0.0461	0.8825	CG31226	CG31226 gene product from transcript CG31226-RB
	1629331_at	2.97	4.4	-2.7	0.035	0.6951	CG31468; DsimGD18362	CG31468 gene product from transcript CG31468-RB; CG31468			1629331_at	1.99	4.4	-5.32	0.0221	0.7628	CG31468; DsimGD18362	CG31468 gene product from transcript CG31468-RB; CG31468
	1624460_s_at	2.49	4.49	-4.01	0.0162	0.5979	CG31624; CG31988; DereGG21514; DsimGD21644; DyakGE12993	CG31624 gene product from transcript CG31624-RC; CG31988 gene product from transcript CG31988-RB; CG31624			1624460_s_at	3.12	4.49	-2.59	0.0271	0.7967	CG31624; CG31988; DereGG21514; DsimGD21644; DyakGE12993	CG31624 gene product from transcript CG31624-RC; CG31988 gene product from transcript CG31988-RB; CG31624
	1630011_at	5.1	5.77	-1.6	0.0091	0.5031	CG31659	CG31659 gene product from transcript CG31659-RA			1630011_at	4.7	5.77	-2.11	0.0004	0.1225	CG31659	CG31659 gene product from transcript CG31659-RA
	1634126_at	4.14	4.78	-1.56	0.0444	0.7157	CG31788	CG31788 gene product from transcript CG31788-RB			1634126_at	2.52	4.78	-4.81	0.0116	0.6525	CG31788	CG31788 gene product from transcript CG31788-RB
	1628998_at	0.06	2.81	-6.73	0.029	0.6823	CG31907	CG31907 gene product from transcript CG31907-RB			1628998_at	0	2.81	-7.02	0.0276	0.8053	CG31907	CG31907 gene product from transcript CG31907-RB
	1632694_at	7.08	5.66	2.66	1.41e-06	0.0021	CG31918	CG31918 gene product from transcript CG31918-RA			1632694_at	6.88	5.66	2.32	4.16e-05	0.0375	CG31918	CG31918 gene product from transcript CG31918-RA
	1624855_at	4.06	5.05	-1.99	0.0239	0.6452	CG31988	CG31988 gene product from transcript CG31988-RB			1624855_at	3.57	5.05	-2.78	0.0095	0.6172	CG31988	CG31988 gene product from transcript CG31988-RB
	1628348_at	0	3.62	-12.32	0.0144	0.5703	CG32081	CG32081 gene product from transcript CG32081-RA			1628348_at	0	3.62	-12.32	0.0148	0.6929	CG32081	CG32081 gene product from transcript CG32081-RA
	1626558_at	0	1.34	-2.54	0.0053	0.4423	CG32241	CG32241 gene product from transcript CG32241-RB			1626558_at	0	1.34	-2.54	0.0017	0.3141	CG32241	CG32241 gene product from transcript CG32241-RB
	1630191_at	1.65	4.01	-5.13	0.0081	0.4871	CG32436	CG32436 gene product from transcript CG32436-RA			1630191_at	1.88	4.01	-4.38	0.0197	0.748	CG32436	CG32436 gene product from transcript CG32436-RA
	1627504_at	1.38	3.86	-5.61	0.0486	0.7266	CG32440	CG32440 gene product from transcript CG32440-RA			1627504_at	1.24	3.86	-6.17	0.022	0.7628	CG32440	CG32440 gene product from transcript CG32440-RA
	1631935_at	0	2.55	-5.87	0.0052	0.4423	CG32487	CG32487 gene product from transcript CG32487-RA			1631935_at	1.21	2.55	-2.54	0.0413	0.8609	CG32487	CG32487 gene product from transcript CG32487-RA
	1630569_at	3.45	0.29	8.94	0.002	0.2818	CG32668	CG32668 gene product from transcript CG32668-RA			1630569_at	3.37	0.29	8.47	0.0058	0.535	CG32668	CG32668 gene product from transcript CG32668-RA
	1629303_at	3.16	3.88	-1.65	0.0223	0.6324	CG32832	CG32832 gene product from transcript CG32832-RB			1629303_at	2.93	3.88	-1.93	0.0232	0.7746	CG32832	CG32832 gene product from transcript CG32832-RB
	1638853_at	4.35	5.52	-2.24	0.0056	0.4492	CG32971	CG32971 gene product from transcript CG32971-RB			1638853_at	4.4	5.52	-2.17	0.008	0.5796	CG32971	CG32971 gene product from transcript CG32971-RB
	1637128_a_at	2.12	5.29	-8.97	0.0341	0.6939	CG33340	CG33340 gene product from transcript CG33340-RA			1637128_a_at	1.71	5.29	-11.92	0.0356	0.8413	CG33340	CG33340 gene product from transcript CG33340-RA
	1634665_at	0.78	2.63	-3.63	0.0112	0.5309	CG33476	CG33476 gene product from transcript CG33476-RA			1634665_at	0	2.63	-6.21	0.005	0.5055	CG33476	CG33476 gene product from transcript CG33476-RA
	1625512_s_at	6.29	7.39	-2.13	0.005	0.4399	CG34002	CG34002 gene product from transcript CG34002-RB			1625512_s_at	5.84	7.39	-2.91	5.64e-05	0.0445	CG34002	CG34002 gene product from transcript CG34002-RB
	1626674_at	4.31	0.99	9.95	4.2e-05	0.0266	CG34199	CG34199 gene product from transcript CG34199-RA			1626674_at	4.41	0.99	10.67	0.0002	0.0834	CG34199	CG34199 gene product from transcript CG34199-RA
	1630117_at	3.36	1.66	3.26	0.0384	0.7037	CG34357	CG34357 gene product from transcript CG34357-RD			1630117_at	4.04	1.66	5.21	0.0129	0.6639	CG34357	CG34357 gene product from transcript CG34357-RD
	1639343_at	4.37	2.15	4.68	0.0006	0.1483	CG34384	CG34384 gene product from transcript CG34384-RC			1639343_at	3.64	2.15	2.81	0.0051	0.5106	CG34384	CG34384 gene product from transcript CG34384-RC
	1637590_at	2.05	4.07	-4.07	0.021	0.6242	CG42329	CG42329 gene product from transcript CG42329-RA			1637590_at	1.8	4.07	-4.85	0.0023	0.3481	CG42329	CG42329 gene product from transcript CG42329-RA
	1639307_at	9.18	10.95	-3.42	4.66e-10	4.41e-06	CG42375; CG9288; DyakGE26300	CG42375 gene product from transcript CG42375-RA; CG9288 gene product from transcript CG9288-RA; CG9288			1639307_at	9.1	10.95	-3.62	4.89e-10	5.66e-06	CG42375; CG9288; DyakGE26300	CG42375 gene product from transcript CG42375-RA; CG9288 gene product from transcript CG9288-RA; CG9288
	1627652_at	5.67	4.75	1.89	0.0252	0.6528	CG42492	CG42492 gene product from transcript CG42492-RE			1627652_at	6.01	4.75	2.39	0.0077	0.5796	CG42492	CG42492 gene product from transcript CG42492-RE
	1625085_at	0.49	3.3	-7.03	0.0148	0.5735	CG42559; CG42560	CG42559 gene product from transcript CG42559-RA; CG42560 gene product from transcript CG42560-RA			1625085_at	0	3.3	-9.85	0.0076	0.5796	CG42559; CG42560	CG42559 gene product from transcript CG42559-RA; CG42560 gene product from transcript CG42560-RA
	1630560_s_at	4.35	3.71	1.55	0.0135	0.5658	CG42637; Gyc76C	CG42637 gene product from transcript CG42637-RB; Guanylyl cyclase at 76C			1630560_s_at	4.65	3.71	1.92	0.0072	0.5766	CG42637; Gyc76C	CG42637 gene product from transcript CG42637-RB; Guanylyl cyclase at 76C
	1641522_at	2.03	3.83	-3.48	0.0056	0.4492	CG43089	CG43089 gene product from transcript CG43089-RC			1641522_at	2.38	3.83	-2.73	0.031	0.834	CG43089	CG43089 gene product from transcript CG43089-RC
	1640752_at	2.7	3.57	-1.83	0.0099	0.5087	CG43121	CG43121 gene product from transcript CG43121-RA			1640752_at	0	3.57	-11.85	0.0002	0.0862	CG43121	CG43121 gene product from transcript CG43121-RA
	1633511_at	3.62	0.27	10.23	0.0122	0.5465	CG44102	CG44102 gene product from transcript CG44102-RC			1633511_at	3.89	0.27	12.28	0.0125	0.6629	CG44102	CG44102 gene product from transcript CG44102-RC
	1633379_s_at	9.5	10.82	-2.48	0.0005	0.1483	cnc	cap-n-collar			1633379_s_at	9	10.82	-3.53	8.62e-05	0.0581	cnc	cap-n-collar
	1624628_at	4.48	5.16	-1.6	0.0301	0.6839	COX4L	Cytochrome c oxidase subunit 4-like			1624628_at	4.3	5.16	-1.82	0.0283	0.8088	COX4L	Cytochrome c oxidase subunit 4-like
	1637261_at	0.36	1.92	-2.96	0.0225	0.6324	Cp7Fc	Chorion protein c at 7F			1637261_at	0.52	1.92	-2.64	0.0205	0.7546	Cp7Fc	Chorion protein c at 7F
	1636228_at	3.68	2.75	1.9	0.0226	0.6324	Cp36	Chorion protein 36			1636228_at	4.42	2.75	3.18	0.0018	0.3211	Cp36	Chorion protein 36
	1629304_at	4.02	5.29	-2.41	0.0032	0.3402	Cpr50Cb	Cuticular protein 50Cb			1629304_at	3.89	5.29	-2.62	0.0003	0.1135	Cpr50Cb	Cuticular protein 50Cb
	1638869_at	9.98	10.6	-1.54	0.0028	0.3283	Cpr51A	Cuticular protein 51A			1638869_at	9.77	10.6	-1.79	0.0003	0.1135	Cpr51A	Cuticular protein 51A
	1626386_at	6.83	7.61	-1.71	0.0343	0.6939	Cpr57A; Obp57d	Cuticular protein 57A; Odorant-binding protein 57d			1638679_at	3.66	4.33	-1.59	0.0073	0.5766	Cpr57A; Obp57d	Cuticular protein 57A; Odorant-binding protein 57d
	1623068_at	0.12	2.73	-6.08	0.0214	0.6264	Cyp4e3	Cytochrome P450-4e3			1623068_at	0.78	2.73	-3.86	0.0136	0.6826	Cyp4e3	Cytochrome P450-4e3
	1628052_at	7.71	1.7	64.87	8.6e-06	0.0096	Cyp6a17	Cytochrome P450-6a17			1628052_at	8.61	1.7	120.93	5.26e-07	0.0017	Cyp6a17	Cytochrome P450-6a17
	1630505_a_at	3.09	0.55	5.83	0.0178	0.6044	Cyp311a1	CG1488 gene product from transcript CG1488-RB			1630505_a_at	2.57	0.55	4.05	0.0247	0.7841	Cyp311a1	CG1488 gene product from transcript CG1488-RB
	1640112_at	11.06	11.71	-1.57	0.0128	0.5539	Cys	Cystatin-like			1640112_at	11.11	11.71	-1.51	0.0112	0.6468	Cys	Cystatin-like
	1630058_at	3.35	2.06	2.44	0.0452	0.7172	dati	datilografo			1630058_at	3.56	2.06	2.83	0.0171	0.7311	dati	datilografo
	1632477_s_at	8.46	6.88	2.99	0.0014	0.2429	DIP-zeta	Dpr-interacting protein zeta			1632477_s_at	7.73	6.88	1.81	0.013	0.6639	DIP-zeta	Dpr-interacting protein zeta
	1633906_at	2.32	3.73	-2.65	0.015	0.5767	DpseGA19629; ND-24L	GA19629; NADH dehydrogenase (ubiquinone) 24 kDa subunit-like			1633906_at	2.66	3.73	-2.1	0.0258	0.7845	DpseGA19629; ND-24L	GA19629; NADH dehydrogenase (ubiquinone) 24 kDa subunit-like
	1626088_at	3.67	9.95	-77.59	3.02e-07	0.0006	DyakGE14518; Zip102B	CG2177; Zinc/iron regulated transporter-related protein 102B			1626088_at	3.38	9.95	-94.57	2.16e-07	0.001	DyakGE14518; Zip102B	CG2177; Zinc/iron regulated transporter-related protein 102B
	1627033_at	4.67	3.48	2.28	6.01e-05	0.0356	Efhc1.2	EFHC1 homologue 2			1627033_at	4.64	3.48	2.23	4.1e-05	0.0375	Efhc1.2	EFHC1 homologue 2
	1626138_s_at	10.56	9.74	1.76	0.0075	0.4838	Eip63E	Ecdysone-induced protein 63E			1626138_s_at	10.57	9.74	1.78	0.0231	0.774	Eip63E	Ecdysone-induced protein 63E
	1637292_at	5.51	4.14	2.59	0.0064	0.4723	Esp	Epidermal stripes and patches			1637292_at	5.29	4.14	2.23	0.0132	0.6718	Esp	Epidermal stripes and patches
	1632560_at	1.04	3.82	-6.9	0.0129	0.5539	eys	eyes shut			1630032_at	3.68	1.72	3.89	0.018	0.733	eys	eyes shut
	1623567_at	4.05	3.12	1.91	0.0177	0.6044	fz2	frizzled 2			1623567_at	4.31	3.12	2.28	0.0068	0.5706	fz2	frizzled 2
	1625631_at	1.79	3.02	-2.35	0.0358	0.6981	glob2	globin 2			1625631_at	0.71	3.02	-4.95	0.0062	0.5551	glob2	globin 2
	1632677_a_at	9.19	8.19	2	0.0002	0.0607	GM130	Golgi matrix protein 130 kD ortholog			1632677_a_at	8.93	8.19	1.68	0.003	0.3809	GM130	Golgi matrix protein 130 kD ortholog
	1622900_at	2.21	4.25	-4.12	0.0179	0.6045	Gr59d	Gustatory receptor 59d			1622900_at	0.65	4.25	-12.13	0.0003	0.1181	Gr59d	Gustatory receptor 59d
	1639836_at	2.92	3.87	-1.93	0.0397	0.7101	Gr77a	Gustatory receptor 77a			1639836_at	2.96	3.87	-1.88	0.0307	0.834	Gr77a	Gustatory receptor 77a
	1635750_at	2.66	0.89	3.42	0.0338	0.6939	Gr93a	Gustatory receptor 93a			1628897_at	3.52	1.03	5.62	0.0367	0.8488	Gr93a	Gustatory receptor 93a
	1633238_at	5.94	5.21	1.66	0.01	0.5088	GstE8	Glutathione S transferase E8			1633238_at	5.87	5.21	1.58	0.0436	0.8712	GstE8	Glutathione S transferase E8
	1635096_at	8.75	10.56	-3.51	0.0018	0.2641	lola	longitudinals lacking			1635096_at	9.06	10.56	-2.84	0.003	0.3809	lola	longitudinals lacking
	1626235_at	3.87	6.26	-5.25	0.0223	0.6324	m	miniature			1626235_at	2.85	6.26	-10.67	0.0196	0.7469	m	miniature
	1624438_at	0.74	5.58	-28.63	0.0059	0.456	mil	milkah			1624438_at	3.74	5.58	-3.6	0.0357	0.8413	mil	milkah
	1636834_at	0.62	2.9	-4.86	0.0047	0.4253	ms(3)K81	male sterile (3) K81			1636834_at	0	2.9	-7.46	0.0017	0.3141	ms(3)K81	male sterile (3) K81
	1628256_at	3.38	6.92	-11.67	0.0128	0.5539	Mst77F	Male-specific transcript 77F			1628256_at	4.15	6.92	-6.82	0.0425	0.8635	Mst77F	Male-specific transcript 77F
	1624444_at	0.33	4.98	-25.07	0.0036	0.365	Mst84Da	Male-specific RNA 84Da			1624444_at	0	4.98	-31.52	0.0041	0.4482	Mst84Da	Male-specific RNA 84Da
	1623089_at	3.86	6.11	-4.75	0.0364	0.6981	Mst84Db	Male-specific RNA 84Db			1623089_at	2.98	6.11	-8.71	0.0282	0.8085	Mst84Db	Male-specific RNA 84Db
	1629240_at	4.07	7.14	-8.4	0.0226	0.6324	Mst84Dc	Male-specific RNA 84Dc			1629240_at	4.1	7.14	-8.24	0.019	0.737	Mst84Dc	Male-specific RNA 84Dc
	1633199_at	0.83	3.87	-8.24	0.0027	0.3283	Mst98Ca	Male-specific RNA 98Ca			1633199_at	1.64	3.87	-4.7	0.0146	0.6892	Mst98Ca	Male-specific RNA 98Ca
	1631436_at	2.88	4.61	-3.32	0.0308	0.687	Mst98Cb	Male-specific RNA 98Cb			1631436_at	1.4	4.61	-9.26	0.0245	0.781	Mst98Cb	Male-specific RNA 98Cb
	1633481_at	6.43	5.47	1.94	0.0064	0.4723	NijC	Ninjurin C			1633481_at	6.16	5.47	1.61	0.0347	0.8396	NijC	Ninjurin C
	1639413_at	0	4.74	-26.67	0.0028	0.3283	ocn	ocnus			1639413_at	1.71	4.74	-8.16	0.0231	0.774	ocn	ocnus
	1634394_at	4.83	5.51	-1.6	0.0329	0.6918	Or67d	Odorant receptor 67d			1634394_at	4.37	5.51	-2.2	0.0053	0.5112	Or67d	Odorant receptor 67d
	1625153_at	1.98	4.62	-6.25	0.0072	0.4804	p24-2; Unc-115a; Unc-115b	p24-related-2; CG31352 gene product from transcript CG31352-RE; CG31332 gene product from transcript CG31332-RD			1625153_at	0.88	4.62	-13.38	0.0018	0.3211	p24-2; Unc-115a; Unc-115b	p24-related-2; CG31352 gene product from transcript CG31352-RE; CG31332 gene product from transcript CG31332-RD
	1630728_a_at	9.26	10.02	-1.7	0.0296	0.6839	phr	photorepair			1630728_a_at	9.19	10.02	-1.79	0.011	0.6422	phr	photorepair
	1627951_at	0	2.35	-5.1	0.0035	0.3591	ppk5	pickpocket 5			1627951_at	0	2.35	-5.1	0.0023	0.3481	ppk5	pickpocket 5
	1633428_at	3.45	0.91	5.82	0.0251	0.6519	prc	pericardin			1633428_at	2.8	0.91	3.69	0.0069	0.5744	prc	pericardin
	1641553_at	0	1.18	-2.26	0.0252	0.6522	Prosalpha6T	Proteasome alpha6 subunit, Testis-specific			1641553_at	0	1.18	-2.26	0.0345	0.8396	Prosalpha6T	Proteasome alpha6 subunit, Testis-specific
	1633776_s_at	2.87	4.69	-3.52	0.0342	0.6939	ProtA; ProtB	Protamine A; Protamine B			1633776_s_at	1.97	4.69	-6.59	0.0185	0.7333	ProtA; ProtB	Protamine A; Protamine B
	1635643_at	6.2	6.89	-1.61	0.02	0.6221	Rab23	CG2108 gene product from transcript CG2108-RA			1635643_at	5.97	6.89	-1.89	0.0257	0.7845	Rab23	CG2108 gene product from transcript CG2108-RA
	1641174_at	5.01	8.78	-13.66	1.44e-09	9.08e-06	RFeSP	Rieske iron-sulfur protein			1641174_at	4.87	8.78	-15.08	5.97e-10	5.66e-06	RFeSP	Rieske iron-sulfur protein
	1637105_at	7.65	8.3	-1.57	0.0482	0.7253	rgr	regular			1637105_at	7.4	8.3	-1.87	0.0331	0.8396	rgr	regular
	1634464_at	7.96	6.99	1.95	0.0017	0.255	RpS19b	Ribosomal protein S19b			1634464_at	7.68	6.99	1.61	0.0258	0.7845	RpS19b	Ribosomal protein S19b
	1634167_a_at	7.57	6.91	1.58	0.0016	0.2525	sage	salivary gland-expressed bHLH			1634167_a_at	7.69	6.91	1.72	0.0015	0.3105	sage	salivary gland-expressed bHLH
	1632164_at	5.19	6.15	-1.94	0.0475	0.718	scrib	scribbled			1635642_at	5.06	4.36	1.62	0.0456	0.8825	scrib	scribbled
	1630886_at	6.22	7.42	-2.3	0.0029	0.3305	SelR	Selenoprotein R			1630886_at	6.41	7.42	-2.01	0.0137	0.6826	SelR	Selenoprotein R
	1624582_a_at	1.12	3.72	-6.1	0.0203	0.6226	SIFaR	SIFamide receptor			1624582_a_at	1.03	3.72	-6.49	0.0167	0.7243	SIFaR	SIFamide receptor
	1636591_at	4.43	5.33	-1.86	0.0174	0.6041	SkpB	SKP1-related B			1636591_at	2.89	5.33	-5.41	4.97e-05	0.0429	SkpB	SKP1-related B
	1638296_at	4.03	5.33	-2.46	0.0261	0.6604	S-Lap4	Sperm-Leucylaminopeptidase 4			1638296_at	4.04	5.33	-2.45	0.0218	0.7628	S-Lap4	Sperm-Leucylaminopeptidase 4
	1635139_at	0.27	4.58	-19.83	0.0251	0.6522	S-Lap7	Sperm-Leucylaminopeptidase 7			1635139_at	0.47	4.58	-17.25	0.0102	0.6267	S-Lap7	Sperm-Leucylaminopeptidase 7
	1626292_at	0	3.94	-15.34	0.0031	0.3402	S-Lap8	Sperm-Leucylaminopeptidase 8			1626292_at	0.8	3.94	-8.83	0.0094	0.6166	S-Lap8	Sperm-Leucylaminopeptidase 8
	1636331_at	7.41	8.79	-2.61	0.0001	0.0556	Sox102F	CG11153 gene product from transcript CG11153-RB			1636331_at	7.53	8.79	-2.39	0.0003	0.1121	Sox102F	CG11153 gene product from transcript CG11153-RB
	1631324_at	0.8	3.87	-8.43	0.002	0.2818	ssp5	short spindle 5			1631324_at	1.28	3.87	-6.01	0.0052	0.5106	ssp5	short spindle 5
	1630855_s_at	4.97	6.62	-3.15	8.24e-06	0.0096	Ste12DOR; Ste:CG33236; Ste:CG33237; Ste:CG33238; Ste:CG33239; Ste:CG33240; Ste:CG33241; Ste:CG33242; Ste:CG33243; Ste:CG33244; Ste:CG33245; Ste:CG33246; Ste:CG33247	Stellate 12D orphon; CG33236 gene product from transcript CG33236-RB; CG33237 gene product from transcript CG33237-RB; CG33238 gene product from transcript CG33238-RB; CG33239 gene product from transcript CG33239-RB; CG33240 gene product from transcript CG33240-RB; CG33241 gene product from transcript CG33241-RB; CG33242 gene product from transcript CG33242-RB; CG33243 gene product from transcrip…			1630855_s_at	5.66	6.62	-1.94	0.0006	0.1926	Ste12DOR; Ste:CG33236; Ste:CG33237; Ste:CG33238; Ste:CG33239; Ste:CG33240; Ste:CG33241; Ste:CG33242; Ste:CG33243; Ste:CG33244; Ste:CG33245; Ste:CG33246; Ste:CG33247	Stellate 12D orphon; CG33236 gene product from transcript CG33236-RB; CG33237 gene product from transcript CG33237-RB; CG33238 gene product from transcript CG33238-RB; CG33239 gene product from transcript CG33239-RB; CG33240 gene product from transcript CG33240-RB; CG33241 gene product from transcript CG33241-RB; CG33242 gene product from transcript CG33242-RB; CG33243 gene product from transcrip…
	1627821_s_at	11.7	11.1	1.52	0.0053	0.4423	Syt7	Synaptotagmin 7			1627821_s_at	11.71	11.1	1.52	0.0067	0.5706	Syt7	Synaptotagmin 7
	1641601_at	0.79	2.98	-4.55	0.0404	0.7131	Tengl1	Testis EndoG-Like 1			1641601_at	1.01	2.98	-3.9	0.0211	0.7546	Tengl1	Testis EndoG-Like 1
	1634552_at	9.03	7.76	2.42	0.0006	0.1483	Tep4	Thioester-containing protein 4			1634552_at	8.51	7.76	1.69	0.0145	0.6892	Tep4	Thioester-containing protein 4
	1634188_a_at	6.46	5.19	2.41	0.0032	0.3402	tim	timeless			1634188_a_at	6.2	5.19	2.02	0.008	0.5796	tim	timeless
	1635155_a_at	0.09	2.44	-5.09	0.0296	0.6839	Tim17b2	Translocase inner membrane 17			1635155_a_at	0.02	2.44	-5.34	0.0404	0.8593	Tim17b2	Translocase inner membrane 17
	1630016_at	0.54	3.35	-7.02	0.0104	0.5098	Vha16-2	Vacuolar H[+] ATPase 16kD subunit 2			1630016_at	1.35	3.35	-4	0.0414	0.8609	Vha16-2	Vacuolar H[+] ATPase 16kD subunit 2
	1633285_at	11.02	4.88	70.69	8.22e-11	1.56e-06	y	yellow			1633285_at	6.32	4.88	2.71	0.0005	0.143	y	yellow
