# Supplementary material for: Ras-ERK-ETS inhibition alleviates neuronal mitochondrial dysfunction by reprogramming mitochondrial retrograde signaling
Source: PLoS Genet. 2018 Jul 30;14(7):e1007567. doi: 10.1371/journal.pgen.1007567 (PMC6085068; doi:10.1371/journal.pgen.1007567)
Supplement: S9 Table — (XLSX) [file pgen.1007567.s017.xlsx]

## Sheet: Sheet1
Control vs TFAM o/e	ID	TFAM o/e Avg (log2)	W Avg (log2)	Fold Change	P-val	FDR P-val	Gene Symbol	Description		Control vs TFAM o/e, Pnt RNAi	ID	TFAM o/e+Pnt RNAi Avg (log2)	W Avg (log2)	Fold Change	P-val	FDR P-val	Gene Symbol	Description
	1633913_at	4.74	6.41	-3.18	0.0017	0.3055	a10	antennal protein 10			1633913_at	5.41	6.41	-2	0.0084	0.3509	a10	antennal protein 10
	1639180_at	12.69	11.95	1.66	0.0034	0.3917	Arc1	Activity-regulated cytoskeleton associated protein 1			1639180_at	13.03	11.95	2.11	0.0005	0.1104	Arc1	Activity-regulated cytoskeleton associated protein 1
	1632639_at	9.16	8.36	1.74	0.0002	0.0951	Arc2	CG13941 gene product from transcript CG13941-RA			1632639_at	9.32	8.36	1.94	2.62e-05	0.0178	Arc2	CG13941 gene product from transcript CG13941-RA
	1627501_s_at	6.23	5.32	1.89	0.0141	0.6933	B4	CG9239 gene product from transcript CG9239-RC			1627501_s_at	6.25	5.32	1.91	0.0056	0.3055	B4	CG9239 gene product from transcript CG9239-RC
	1634031_at	5.3	6.49	-2.29	4.59e-05	0.0352	Best2	Bestrophin 2			1634031_at	5.84	6.49	-1.57	0.048	0.5966	Best2	Bestrophin 2
	1639948_a_at	0	2.57	-5.94	0.013	0.6809	bin	biniou			1639948_a_at	0.69	2.57	-3.67	0.0247	0.4969	bin	biniou
	1626606_at	7.17	6.41	1.69	0.0087	0.5922	blanks	CG10630 gene product from transcript CG10630-RA			1626606_at	7.1	6.41	1.61	0.0143	0.4144	blanks	CG10630 gene product from transcript CG10630-RA
	1636990_at	8.33	9.85	-2.86	0.0001	0.0792	botv	brother of tout-velu			1636990_at	8.62	9.85	-2.34	0.0001	0.0385	botv	brother of tout-velu
	1640157_at	3.07	0.39	6.42	0.0149	0.7013	CG1678; DyakGE15298	CG1678 gene product from transcript CG1678-RB; CG1678			1640157_at	3.9	0.39	11.39	0.0066	0.3268	CG1678; DyakGE15298	CG1678 gene product from transcript CG1678-RB; CG1678
	1633315_at	10.97	10.16	1.76	0.0107	0.6435	CG2006	CG2006 gene product from transcript CG2006-RA			1633315_at	11.12	10.16	1.95	0.0089	0.3566	CG2006	CG2006 gene product from transcript CG2006-RA
	1630212_at	7.41	6.24	2.24	0.0002	0.0976	CG2065	CG2065 gene product from transcript CG2065-RB			1630212_at	6.85	6.24	1.53	0.0246	0.4969	CG2065	CG2065 gene product from transcript CG2065-RB
	1640427_at	2.82	3.47	-1.57	0.0443	0.909	CG3215	CG3215 gene product from transcript CG3215-RA			1640427_at	2.05	3.47	-2.67	0.0137	0.4107	CG3215	CG3215 gene product from transcript CG3215-RA
	1632975_at	9.7	9.1	1.52	0.0002	0.0811	CG4398	CG4398 gene product from transcript CG4398-RA			1632975_at	9.69	9.1	1.51	6.06e-05	0.028	CG4398	CG4398 gene product from transcript CG4398-RA
	1628596_at	8.06	8.75	-1.62	0.0007	0.1857	CG4610	CG4610 gene product from transcript CG4610-RA			1628596_at	8.13	8.75	-1.54	0.0029	0.2309	CG4610	CG4610 gene product from transcript CG4610-RA
	1628963_at	4.84	2.83	4.02	0.0241	0.7876	CG4716; DsimGD10957; DyakGE12531	CG4716 gene product from transcript CG4716-RC; CG4716			1628963_at	5.31	2.83	5.56	0.0029	0.2309	CG4716; DsimGD10957; DyakGE12531	CG4716 gene product from transcript CG4716-RC; CG4716
	1630180_at	3.59	0.82	6.82	0.0018	0.3055	CG4815	CG4815 gene product from transcript CG4815-RA			1630180_at	3.43	0.82	6.1	0.0022	0.2183	CG4815	CG4815 gene product from transcript CG4815-RA
	1633214_at	0	2.41	-5.31	0.0247	0.7975	CG4835	CG4835 gene product from transcript CG4835-RB			1633214_at	0.11	2.41	-4.91	0.0355	0.5556	CG4835	CG4835 gene product from transcript CG4835-RB
	1628414_at	4.22	4.83	-1.52	0.034	0.8676	CG4955	CG4955 gene product from transcript CG4955-RA			1628414_at	4.16	4.83	-1.59	0.0327	0.5424	CG4955	CG4955 gene product from transcript CG4955-RA
	1628133_at	0.86	2.37	-2.86	0.0363	0.8792	CG5204	CG5204 gene product from transcript CG5204-RA			1628133_at	0.8	2.37	-2.98	0.0337	0.5456	CG5204	CG5204 gene product from transcript CG5204-RA
	1629511_at	5.1	7.11	-4.03	0.0002	0.0813	CG5326	CG5326 gene product from transcript CG5326-RA			1629511_at	6.16	7.11	-1.92	0.0112	0.3833	CG5326	CG5326 gene product from transcript CG5326-RA
	1632176_at	1.4	2.44	-2.06	0.0397	0.8917	CG5623	CG5623 gene product from transcript CG5623-RA			1632176_at	1.17	2.44	-2.41	0.0353	0.5556	CG5623	CG5623 gene product from transcript CG5623-RA
	1633039_at	8.41	7.53	1.84	0.0003	0.1042	CG5646	CG5646 gene product from transcript CG5646-RA			1633039_at	8.18	7.53	1.57	0.0026	0.2249	CG5646	CG5646 gene product from transcript CG5646-RA
	1625794_at	10.76	10.02	1.66	0.0117	0.6579	CG5830	CG5830 gene product from transcript CG5830-RA			1625794_at	10.8	10.02	1.71	0.0139	0.4112	CG5830	CG5830 gene product from transcript CG5830-RA
	1629897_a_at	8.95	9.72	-1.7	0.0005	0.1623	CG6044	CG6044 gene product from transcript CG6044-RG			1629897_a_at	8.77	9.72	-1.93	0.0002	0.0548	CG6044	CG6044 gene product from transcript CG6044-RG
	1639488_at	0	1.96	-3.9	0.0325	0.865	CG6140	CG6140 gene product from transcript CG6140-RB			1639488_at	0	1.96	-3.9	0.0272	0.5047	CG6140	CG6140 gene product from transcript CG6140-RB
	1634702_at	4.18	2.83	2.56	0.0299	0.8472	CG7227	CG7227 gene product from transcript CG7227-RC			1634702_at	4.27	2.83	2.71	0.0053	0.2969	CG7227	CG7227 gene product from transcript CG7227-RC
	1630669_at	1.71	3.35	-3.11	0.0433	0.909	CG7299	CG7299 gene product from transcript CG7299-RC			1630669_at	1.46	3.35	-3.71	0.0219	0.4855	CG7299	CG7299 gene product from transcript CG7299-RC
	1626684_at	11.69	10.37	2.5	8.54e-07	0.0024	CG7607	CG7607 gene product from transcript CG7607-RA			1626684_at	11.53	10.37	2.23	3.35e-06	0.0043	CG7607	CG7607 gene product from transcript CG7607-RA
	1623467_at	2.04	3.54	-2.82	0.0153	0.7056	CG8087	CG8087 gene product from transcript CG8087-RA			1623467_at	1.64	3.54	-3.72	0.014	0.4119	CG8087	CG8087 gene product from transcript CG8087-RA
	1641318_at	9.38	10.05	-1.58	0.0073	0.5612	CG8132	CG8132 gene product from transcript CG8132-RA			1641318_at	9.26	10.05	-1.73	0.002	0.2072	CG8132	CG8132 gene product from transcript CG8132-RA
	1635932_at	2.69	0.8	3.71	0.0158	0.7093	CG8202	CG8202 gene product from transcript CG8202-RA			1635932_at	3.13	0.8	5.01	0.0015	0.1829	CG8202	CG8202 gene product from transcript CG8202-RA
	1633690_at	8.61	7.95	1.58	0.0005	0.1623	CG8323	CG8323 gene product from transcript CG8323-RA			1633690_at	8.61	7.95	1.58	0.0011	0.1592	CG8323	CG8323 gene product from transcript CG8323-RA
	1634816_at	9.1	9.84	-1.67	0.0008	0.194	CG8401	CG8401 gene product from transcript CG8401-RB			1634816_at	9.09	9.84	-1.69	0.0011	0.1595	CG8401	CG8401 gene product from transcript CG8401-RB
	1632959_at	3.58	0.84	6.69	0.0046	0.4419	CG8854	CG8854 gene product from transcript CG8854-RC			1632959_at	2.58	0.84	3.36	0.0435	0.5842	CG8854	CG8854 gene product from transcript CG8854-RC
	1636849_at	8.29	9.69	-2.64	2.03e-06	0.0043	CG8858	CG8858 gene product from transcript CG8858-RA			1636849_at	8.71	9.69	-1.97	1.98e-05	0.0144	CG8858	CG8858 gene product from transcript CG8858-RA
	1632625_a_at	2.5	0.41	4.26	0.0153	0.7056	CG8960	CG8960 gene product from transcript CG8960-RA			1632625_a_at	2.81	0.41	5.3	0.0061	0.3157	CG8960	CG8960 gene product from transcript CG8960-RA
	1635294_at	8.91	7.98	1.91	0.0042	0.4278	CG9312	CG9312 gene product from transcript CG9312-RA			1635294_at	8.73	7.98	1.67	0.0115	0.387	CG9312	CG9312 gene product from transcript CG9312-RA
	1625635_at	0.09	2.54	-5.45	0.0028	0.3622	CG9316	CG9316 gene product from transcript CG9316-RA			1625635_at	0	2.54	-5.8	0.0103	0.373	CG9316	CG9316 gene product from transcript CG9316-RA
	1635645_at	8.79	9.66	-1.82	0.0026	0.3464	CG9319; DsecGM23310	CG9319 gene product from transcript CG9319-RB			1635645_at	8.6	9.66	-2.08	0.0001	0.0446	CG9319; DsecGM23310	CG9319 gene product from transcript CG9319-RB
	1636970_at	5.46	6.22	-1.7	0.0144	0.6967	CG9394	CG9394 gene product from transcript CG9394-RA			1636970_at	5.23	6.22	-1.99	0.0082	0.348	CG9394	CG9394 gene product from transcript CG9394-RA
	1637117_at	0.43	2.34	-3.76	0.0172	0.7173	CG9483	CG9483 gene product from transcript CG9483-RA			1637117_at	0.76	2.34	-3	0.0374	0.5624	CG9483	CG9483 gene product from transcript CG9483-RA
	1627022_at	1.31	2.99	-3.2	0.0396	0.8911	CG9582	CG9582 gene product from transcript CG9582-RB			1627022_at	0	2.99	-7.96	0.0307	0.5263	CG9582	CG9582 gene product from transcript CG9582-RB
	1640085_at	5.97	6.66	-1.6	0.002	0.3145	CG9733	CG9733 gene product from transcript CG9733-RB			1640085_at	5.76	6.66	-1.86	0.0004	0.0975	CG9733	CG9733 gene product from transcript CG9733-RB
	1630229_at	5.01	4.23	1.72	0.0223	0.7729	CG9815	CG9815 gene product from transcript CG9815-RD			1630229_at	4.84	4.23	1.53	0.0288	0.5138	CG9815	CG9815 gene product from transcript CG9815-RD
	1628721_at	4.74	0.57	18	1.2e-05	0.0162	CG9864; DsecGM26801; DsimGD25294	CG9864 gene product from transcript CG9864-RB; CG9864			1628721_at	4.08	0.57	11.4	7.83e-05	0.033	CG9864; DsecGM26801; DsimGD25294	CG9864 gene product from transcript CG9864-RB; CG9864
	1628127_at	0	3.34	-10.11	0.005	0.4608	CG9926; DyakGE24404	CG9926 gene product from transcript CG9926-RB; CG9926			1628127_at	0.9	3.34	-5.42	0.0342	0.5496	CG9926; DyakGE24404	CG9926 gene product from transcript CG9926-RB; CG9926
	1630411_at	8.59	7.32	2.41	0.002	0.3145	CG9945	CG9945 gene product from transcript CG9945-RA			1630411_at	8.79	7.32	2.77	0.0017	0.1902	CG9945	CG9945 gene product from transcript CG9945-RA
	1638121_at	6.93	6.16	1.71	0.0007	0.1872	CG9961	CG9961 gene product from transcript CG9961-RB			1638121_at	6.96	6.16	1.75	0.0004	0.092	CG9961	CG9961 gene product from transcript CG9961-RB
	1638273_at	4.91	2.82	4.24	0.0399	0.893	CG10000	CG10000 gene product from transcript CG10000-RA			1638273_at	4.64	2.82	3.53	0.0192	0.4606	CG10000	CG10000 gene product from transcript CG10000-RA
	1623681_at	2.87	0	7.29	0.017	0.7134	CG10163; DsecCG10163	CG10163 gene product from transcript CG10163-RA			1623681_at	3.32	0	9.99	0.0186	0.4562	CG10163; DsecCG10163	CG10163 gene product from transcript CG10163-RA
	1633029_at	1.27	2.91	-3.13	0.0147	0.7007	CG10177	CG10177 gene product from transcript CG10177-RA			1633029_at	1.19	2.91	-3.3	0.0323	0.5386	CG10177	CG10177 gene product from transcript CG10177-RA
	1629726_at	6.3	5.65	1.57	0.0216	0.7725	CG10472; DyakGE20514	CG10472 gene product from transcript CG10472-RA; CG10472			1629726_at	4.8	5.65	-1.81	0.0022	0.2183	CG10472; DyakGE20514	CG10472 gene product from transcript CG10472-RA; CG10472
	1627841_at	7.4	8.13	-1.66	0.004	0.4107	CG11170	CG11170 gene product from transcript CG11170-RC			1627841_at	7.28	8.13	-1.81	0.0007	0.1236	CG11170	CG11170 gene product from transcript CG11170-RC
	1636329_at	3.3	0.73	5.91	0.0128	0.6809	CG11333	CG11333 gene product from transcript CG11333-RA			1636329_at	3.57	0.73	7.15	0.015	0.42	CG11333	CG11333 gene product from transcript CG11333-RA
	1636915_at	4.34	2.66	3.21	0.0059	0.5226	CG11380	CG11380 gene product from transcript CG11380-RB			1636915_at	4.34	2.66	3.22	0.0195	0.4631	CG11380	CG11380 gene product from transcript CG11380-RB
	1637426_at	3	1.37	3.09	0.0493	0.9163	CG11449	CG11449 gene product from transcript CG11449-RA			1637426_at	3.97	1.37	6.07	0.0126	0.3955	CG11449	CG11449 gene product from transcript CG11449-RA
	1629910_at	2.72	0	6.59	0.0015	0.2984	CG11570	CG11570 gene product from transcript CG11570-RB			1629910_at	2.37	0	5.16	0.0099	0.3656	CG11570	CG11570 gene product from transcript CG11570-RB
	1627941_at	0	3.71	-13.11	1.03e-05	0.015	CG12984	CG12984 gene product from transcript CG12984-RA			1627941_at	1.31	3.71	-5.29	0.0005	0.0986	CG12984	CG12984 gene product from transcript CG12984-RA
	1633264_at	4.86	3.7	2.23	0.0008	0.194	CG13024	CG13024 gene product from transcript CG13024-RC			1633264_at	5.27	3.7	2.97	8.04e-05	0.0331	CG13024	CG13024 gene product from transcript CG13024-RC
	1634127_a_at	8.67	7.76	1.89	0.0171	0.7134	CG13029; DereGG13586	CG13029 gene product from transcript CG13029-RC; CG13029			1634127_a_at	9.31	7.76	2.94	0.0005	0.1039	CG13029; DereGG13586	CG13029 gene product from transcript CG13029-RC; CG13029
	1640034_at	0	3.29	-9.76	0.0239	0.7876	CG13110	CG13110 gene product from transcript CG13110-RA			1640034_at	0.06	3.29	-9.39	0.0044	0.2822	CG13110	CG13110 gene product from transcript CG13110-RA
	1638433_at	4.61	0.53	16.91	0.0013	0.2822	CG13135	CG13135 gene product from transcript CG13135-RC			1625802_a_at	2.59	1.39	2.3	0.0176	0.4493	CG13135	CG13135 gene product from transcript CG13135-RC
	1634900_at	1.45	3.52	-4.21	0.0098	0.6239	CG13244	CG13244 gene product from transcript CG13244-RA			1634900_at	0	3.52	-11.47	0.0053	0.2969	CG13244	CG13244 gene product from transcript CG13244-RA
	1637502_at	4.16	2.86	2.46	0.0381	0.8904	CG13296	CG13296 gene product from transcript CG13296-RA			1637502_at	4.41	2.86	2.92	0.0222	0.4866	CG13296	CG13296 gene product from transcript CG13296-RA
	1623658_at	0.25	3.26	-8.04	0.0064	0.5362	CG13306	CG13306 gene product from transcript CG13306-RA			1623658_at	0.02	3.26	-9.44	0.0067	0.3268	CG13306	CG13306 gene product from transcript CG13306-RA
	1639620_at	5.53	6.71	-2.26	0.0048	0.4595	CG13436	CG13436 gene product from transcript CG13436-RA			1639620_at	5.57	6.71	-2.2	0.0066	0.3268	CG13436	CG13436 gene product from transcript CG13436-RA
	1635959_at	0.63	2.55	-3.78	0.0218	0.7725	CG13461	CG13461 gene product from transcript CG13461-RA			1635959_at	0.49	2.55	-4.18	0.0153	0.4238	CG13461	CG13461 gene product from transcript CG13461-RA
	1624144_at	6.3	2.63	12.72	4.65e-05	0.0352	CG13566	CG13566 gene product from transcript CG13566-RB			1624144_at	5.3	2.63	6.37	0.0002	0.0646	CG13566	CG13566 gene product from transcript CG13566-RB
	1639443_at	4.96	5.65	-1.62	0.0381	0.8904	CG13631	CG13631 gene product from transcript CG13631-RB			1639443_at	6.45	5.65	1.74	0.0032	0.242	CG13631	CG13631 gene product from transcript CG13631-RB
	1640500_at	8.27	7.16	2.16	0.009	0.6013	CG13678	CG13678 gene product from transcript CG13678-RA			1640500_at	7.91	7.16	1.68	0.0448	0.5874	CG13678	CG13678 gene product from transcript CG13678-RA
	1636778_at	6.43	8.02	-3	0.0477	0.9112	CG13679	CG13679 gene product from transcript CG13679-RB			1632722_x_at	6.07	7.92	-3.61	0.0001	0.041	CG13679	CG13679 gene product from transcript CG13679-RB
	1639891_at	0.71	3.31	-6.06	0.0456	0.909	CG13733	CG13733 gene product from transcript CG13733-RA			1639891_at	0.31	3.31	-8.03	0.0257	0.5011	CG13733	CG13733 gene product from transcript CG13733-RA
	1631869_at	3.76	1.18	5.96	0.0022	0.3145	CG14053	CG14053 gene product from transcript CG14053-RB			1631869_at	3.39	1.18	4.61	0.0089	0.357	CG14053	CG14053 gene product from transcript CG14053-RB
	1626605_at	9.42	7.75	3.18	0.0132	0.6829	CG14075	CG14075 gene product from transcript CG14075-RA			1626605_at	9.24	7.75	2.8	0.036	0.5586	CG14075	CG14075 gene product from transcript CG14075-RA
	1623442_at	3.48	1.91	2.97	0.0166	0.7104	CG14088	CG14088 gene product from transcript CG14088-RB			1623442_at	3.07	1.91	2.24	0.0409	0.572	CG14088	CG14088 gene product from transcript CG14088-RB
	1623329_at	0	2.39	-5.23	0.0351	0.8736	CG14500	CG14500 gene product from transcript CG14500-RA			1623329_at	0.01	2.39	-5.19	0.0264	0.5046	CG14500	CG14500 gene product from transcript CG14500-RA
	1629773_at	0.12	2.61	-5.62	0.0098	0.6239	CG14518	CG14518 gene product from transcript CG14518-RA			1629773_at	0	2.61	-6.1	0.023	0.4929	CG14518	CG14518 gene product from transcript CG14518-RA
	1636390_at	0.07	2.66	-6.02	0.0164	0.7104	CG14568	CG14568 gene product from transcript CG14568-RA			1636390_at	1.07	2.66	-3.01	0.0264	0.5046	CG14568	CG14568 gene product from transcript CG14568-RA
	1635432_at	0	3.61	-12.19	0.0045	0.4348	CG14607	CG14607 gene product from transcript CG14607-RB			1635432_at	0	3.61	-12.19	0.0483	0.5967	CG14607	CG14607 gene product from transcript CG14607-RB
	1622977_at	3.96	2.9	2.08	0.0208	0.7723	CG14635	CG14635 gene product from transcript CG14635-RA			1622977_at	4.28	2.9	2.59	0.0315	0.5333	CG14635	CG14635 gene product from transcript CG14635-RA
	1629093_at	0.13	2.24	-4.33	0.02	0.7609	CG14960	CG14960 gene product from transcript CG14960-RA			1629093_at	0.8	2.24	-2.72	0.0316	0.5337	CG14960	CG14960 gene product from transcript CG14960-RA
	1634205_at	0.3	2.56	-4.79	0.0251	0.8	CG15254; DsecCG15254	CG15254 gene product from transcript CG15254-RB			1634205_at	0.99	2.56	-2.97	0.0135	0.4092	CG15254; DsecCG15254	CG15254 gene product from transcript CG15254-RB
	1628095_at	4.2	2.94	2.39	0.0009	0.2028	CG15370	CG15370 gene product from transcript CG15370-RA			1628095_at	4.28	2.94	2.53	0.0007	0.1236	CG15370	CG15370 gene product from transcript CG15370-RA
	1626957_at	0.54	3.05	-5.72	0.044	0.909	CG15450	CG15450 gene product from transcript CG15450-RA			1626957_at	0	3.05	-8.3	0.0143	0.4144	CG15450	CG15450 gene product from transcript CG15450-RA
	1624201_at	2.93	3.79	-1.81	0.0497	0.9181	CG15498	CG15498 gene product from transcript CG15498-RA			1624201_at	2.97	3.79	-1.76	0.05	0.599	CG15498	CG15498 gene product from transcript CG15498-RA
	1638588_at	7.8	6.93	1.83	0.0134	0.6831	CG15522	CG15522 gene product from transcript CG15522-RB			1638588_at	7.78	6.93	1.8	0.0186	0.4562	CG15522	CG15522 gene product from transcript CG15522-RB
	1639218_s_at	0.71	1.58	-1.83	0.0345	0.8692	CG15530	CG15530 gene product from transcript CG15530-RB			1639218_s_at	0	1.58	-2.98	0.0155	0.426	CG15530	CG15530 gene product from transcript CG15530-RB
	1640910_at	6.12	2.14	15.84	0.0008	0.1891	CG15731	CG15731 gene product from transcript CG15731-RA			1640910_at	4.88	2.14	6.7	0.0078	0.3434	CG15731	CG15731 gene product from transcript CG15731-RA
	1640884_at	7.91	5.87	4.13	3.83e-08	0.0004	CG15784	CG15784 gene product from transcript CG15784-RB			1640884_at	7.79	5.87	3.79	5.31e-08	0.0002	CG15784	CG15784 gene product from transcript CG15784-RB
	1640649_at	0	2.85	-7.2	0.009	0.6013	CG15878	CG15878 gene product from transcript CG15878-RA			1640649_at	1.1	2.85	-3.36	0.0116	0.3893	CG15878	CG15878 gene product from transcript CG15878-RA
	1639049_at	0	2.87	-7.29	0.0267	0.8116	CG17145	CG17145 gene product from transcript CG17145-RB			1639049_at	0.86	2.87	-4.03	0.0453	0.5874	CG17145	CG17145 gene product from transcript CG17145-RB
	1634861_at	0	0.84	-1.79	0.0214	0.7725	CG17177	CG17177 gene product from transcript CG17177-RA			1634861_at	0	0.84	-1.79	0.0245	0.4969	CG17177	CG17177 gene product from transcript CG17177-RA
	1634988_a_at	5.33	6.26	-1.91	0.0008	0.1891	CG17352	CG17352 gene product from transcript CG17352-RA			1634988_a_at	5.31	6.26	-1.94	0.0006	0.1198	CG17352	CG17352 gene product from transcript CG17352-RA
	1631549_s_at	8.73	9.58	-1.8	0.0032	0.3846	CG18278; CG30059	CG18278 gene product from transcript CG18278-RA; CG30059 gene product from transcript CG30059-RA			1631549_s_at	8.71	9.58	-1.83	0.0054	0.3038	CG18278; CG30059	CG18278 gene product from transcript CG18278-RA; CG30059 gene product from transcript CG30059-RA
	1627460_at	9.21	7.99	2.32	4.54e-05	0.0352	CG18343	CG18343 gene product from transcript CG18343-RB			1627460_at	9.52	7.99	2.88	1.27e-05	0.0104	CG18343	CG18343 gene product from transcript CG18343-RB
	1641041_at	8.51	7.76	1.69	0.0142	0.6933	CG18467	CG18467 gene product from transcript CG18467-RA			1641041_at	8.45	7.76	1.61	0.043	0.5834	CG18467	CG18467 gene product from transcript CG18467-RA
	1641582_at	3.4	0.26	8.83	0.0182	0.7331	CG18635	CG18635 gene product from transcript CG18635-RA			1641582_at	3.91	0.26	12.56	0.015	0.421	CG18635	CG18635 gene product from transcript CG18635-RA
	1623834_at	3.62	0.95	6.39	0.0297	0.8472	CG18641	CG18641 gene product from transcript CG18641-RC			1623834_at	3.62	0.95	6.4	0.0072	0.3341	CG18641	CG18641 gene product from transcript CG18641-RC
	1641660_at	4.18	4.82	-1.55	0.0209	0.7725	CG18744	CG18744 gene product from transcript CG18744-RB			1641660_at	3.95	4.82	-1.83	0.0006	0.1236	CG18744	CG18744 gene product from transcript CG18744-RB
	1634446_at	1.26	3.68	-5.35	0.0411	0.9044	CG30065	CG30065 gene product from transcript CG30065-RA			1634446_at	0.02	3.68	-12.69	0.0025	0.2218	CG30065	CG30065 gene product from transcript CG30065-RA
	1635435_at	1.63	4.13	-5.65	0.0403	0.8976	CG30278	CG30278 gene product from transcript CG30278-RC			1635435_at	1.12	4.13	-8.02	0.0138	0.4112	CG30278	CG30278 gene product from transcript CG30278-RC
	1624507_at	2.49	0.04	5.48	0.0133	0.6831	CG31268	CG31268 gene product from transcript CG31268-RB			1624507_at	3.17	0.04	8.74	0.0008	0.135	CG31268	CG31268 gene product from transcript CG31268-RB
	1629502_at	0.39	1.59	-2.3	0.0297	0.8472	CG31358; CG42504; CG42505	CG31358 gene product from transcript CG31358-RB; CG42504 gene product from transcript CG42504-RA; CG42505 gene product from transcript CG42505-RA			1623419_s_at	3.58	0.4	9.09	0.0039	0.2642	CG31358; CG42504; CG42505	CG31358 gene product from transcript CG31358-RB; CG42504 gene product from transcript CG42504-RA; CG42505 gene product from transcript CG42505-RA
	1634584_at	7.98	8.75	-1.71	0.0259	0.8023	CG31875	CG31875 gene product from transcript CG31875-RB			1634584_at	7.82	8.75	-1.9	0.0138	0.4112	CG31875	CG31875 gene product from transcript CG31875-RB
	1628998_at	0	2.81	-7.02	0.0385	0.8905	CG31907	CG31907 gene product from transcript CG31907-RB			1628998_at	0	2.81	-7.02	0.0076	0.3416	CG31907	CG31907 gene product from transcript CG31907-RB
	1632694_at	6.92	5.66	2.39	6.74e-06	0.0106	CG31918	CG31918 gene product from transcript CG31918-RA			1632694_at	7.05	5.66	2.62	3.39e-06	0.0043	CG31918	CG31918 gene product from transcript CG31918-RA
	1626558_at	0	1.34	-2.54	0.0018	0.3055	CG32241	CG32241 gene product from transcript CG32241-RB			1626558_at	0	1.34	-2.54	0.0017	0.1911	CG32241	CG32241 gene product from transcript CG32241-RB
	1627504_at	1.32	3.86	-5.85	0.028	0.8262	CG32440	CG32440 gene product from transcript CG32440-RA			1627504_at	0.41	3.86	-10.93	0.034	0.5484	CG32440	CG32440 gene product from transcript CG32440-RA
	1631935_at	0	2.55	-5.87	0.0026	0.3464	CG32487	CG32487 gene product from transcript CG32487-RA			1631935_at	0	2.55	-5.87	0.0033	0.2491	CG32487	CG32487 gene product from transcript CG32487-RA
	1630569_at	3.87	0.29	11.96	0.0007	0.1891	CG32668	CG32668 gene product from transcript CG32668-RA			1630569_at	3.81	0.29	11.45	0.0009	0.1443	CG32668	CG32668 gene product from transcript CG32668-RA
	1626319_a_at	9.61	10.25	-1.55	0.0221	0.7729	CG33470; IMPPP	CG33470 gene product from transcript CG33470-RA; Immune induced molecule prepropeptide			1626319_a_at	9.35	10.25	-1.87	0.011	0.3833	CG33470; IMPPP	CG33470 gene product from transcript CG33470-RA; Immune induced molecule prepropeptide
	1634665_at	0	2.63	-6.21	0.005	0.4608	CG33476	CG33476 gene product from transcript CG33476-RA			1634665_at	0.41	2.63	-4.66	0.0083	0.3509	CG33476	CG33476 gene product from transcript CG33476-RA
	1625512_s_at	6.35	7.39	-2.05	0.0053	0.484	CG34002	CG34002 gene product from transcript CG34002-RB			1625512_s_at	6.08	7.39	-2.47	0.0013	0.1699	CG34002	CG34002 gene product from transcript CG34002-RB
	1627604_at	6.04	3.19	7.2	0.0009	0.211	CG34109	CG34109 gene product from transcript CG34109-RC			1627604_at	5.24	3.19	4.14	0.0051	0.2969	CG34109	CG34109 gene product from transcript CG34109-RC
	1627688_at	9.09	8.5	1.51	0.0028	0.3592	CG34195	CG34195 gene product from transcript CG34195-RA			1627688_at	9.3	8.5	1.74	0.0028	0.2303	CG34195	CG34195 gene product from transcript CG34195-RA
	1626674_at	3.8	0.99	6.97	0.0001	0.0811	CG34199	CG34199 gene product from transcript CG34199-RA			1626674_at	4.15	0.99	8.89	0.0001	0.0442	CG34199	CG34199 gene product from transcript CG34199-RA
	1639343_at	3.42	2.15	2.41	0.0072	0.5612	CG34384	CG34384 gene product from transcript CG34384-RC			1639343_at	3.7	2.15	2.93	0.0026	0.2228	CG34384	CG34384 gene product from transcript CG34384-RC
	1628661_at	4.96	5.67	-1.64	0.0085	0.589	CG34393	CG34393 gene product from transcript CG34393-RA			1628661_at	4.95	5.67	-1.64	0.0259	0.5033	CG34393	CG34393 gene product from transcript CG34393-RA
	1637753_at	0.42	3	-6.01	0.0279	0.8262	CG42326	CG42326 gene product from transcript CG42326-RE			1637753_at	0.14	3	-7.29	0.0318	0.5354	CG42326	CG42326 gene product from transcript CG42326-RE
	1639307_at	10.22	10.95	-1.67	5.28e-06	0.0091	CG42375; CG9288; DyakGE26300	CG42375 gene product from transcript CG42375-RA; CG9288 gene product from transcript CG9288-RA; CG9288			1639307_at	8.96	10.95	-3.98	1.34e-10	1.39e-06	CG42375; CG9288; DyakGE26300	CG42375 gene product from transcript CG42375-RA; CG9288 gene product from transcript CG9288-RA; CG9288
	1637146_at	8.68	6.58	4.28	0.0001	0.0811	CG42694	CG42694 gene product from transcript CG42694-RB			1637146_at	8.72	6.58	4.42	0.0002	0.0522	CG42694	CG42694 gene product from transcript CG42694-RB
	1636194_s_at	2.9	0.9	4	0.0404	0.8987	CG42792	CG42792 gene product from transcript CG42792-RB			1636194_s_at	3.23	0.9	5.02	0.021	0.4784	CG42792	CG42792 gene product from transcript CG42792-RB
	1633467_a_at	2.51	3.66	-2.22	0.021	0.7725	CG43327; CG43328	CG43327 gene product from transcript CG43327-RA; CG43328 gene product from transcript CG43328-RA			1633467_a_at	2.99	3.66	-1.6	0.0421	0.5765	CG43327; CG43328	CG43327 gene product from transcript CG43327-RA; CG43328 gene product from transcript CG43328-RA
	1639744_at	4.81	3.64	2.26	0.0086	0.5896	CG44008	CG44008 gene product from transcript CG44008-RA			1639744_at	4.51	3.64	1.83	0.0358	0.5572	CG44008	CG44008 gene product from transcript CG44008-RA
	1631715_at	2.58	0	5.98	0.0063	0.535	CG44013; CG44014	CG44013 gene product from transcript CG44013-RC			1631715_at	2.83	0	7.1	0.0037	0.2622	CG44013; CG44014	CG44013 gene product from transcript CG44013-RC
	1633193_at	3.85	2.91	1.92	0.0138	0.6903	CheA29a	Chemosensory protein A 29a			1633193_at	3.72	2.91	1.76	0.0331	0.543	CheA29a	Chemosensory protein A 29a
	1637261_at	0.38	1.92	-2.91	0.0217	0.7725	Cp7Fc	Chorion protein c at 7F			1637261_at	0.72	1.92	-2.3	0.0377	0.5636	Cp7Fc	Chorion protein c at 7F
	1627974_at	4.81	1.41	10.55	0.0007	0.1806	Cyp6t3	CG8457 gene product from transcript CG8457-RA			1627974_at	5.01	1.41	12.13	0.0006	0.1178	Cyp6t3	CG8457 gene product from transcript CG8457-RA
	1632114_at	8.14	8.79	-1.56	0.0275	0.8228	Cyp12a4	CG6042 gene product from transcript CG6042-RA			1637622_s_at	7.32	3.78	11.63	4.25e-06	0.0048	Cyp12a4	CG6042 gene product from transcript CG6042-RA
	1639901_a_at	6.2	4.69	2.83	0.0033	0.3908	Cyp49a1	CG18377 gene product from transcript CG18377-RA			1639901_a_at	5.71	4.69	2.02	0.0083	0.3509	Cyp49a1	CG18377 gene product from transcript CG18377-RA
	1632477_s_at	7.9	6.88	2.03	0.0156	0.7062	DIP-zeta	Dpr-interacting protein zeta			1632477_s_at	8.7	6.88	3.54	0.0022	0.2218	DIP-zeta	Dpr-interacting protein zeta
	1639384_s_at	11.06	9.6	2.75	0.0004	0.1463	DsecGM22000; DsimGD11499; Hsl	CG11055; Hormone-sensitive lipase ortholog			1639384_s_at	11.31	9.6	3.28	0.0002	0.0582	DsecGM22000; DsimGD11499; Hsl	CG11055; Hormone-sensitive lipase ortholog
	1633291_at	0.16	4.28	-17.45	0.0297	0.8472	dy	dusky			1633291_at	1.29	4.28	-7.97	0.0232	0.4933	dy	dusky
	1632067_at	7.39	6.43	1.94	0.0216	0.7725	Ect4	Ectoderm-expressed 4			1629571_at	1.7	3.98	-4.88	0.0412	0.5724	Ect4	Ectoderm-expressed 4
	1627033_at	4.96	3.48	2.79	4.71e-06	0.0089	Efhc1.2	EFHC1 homologue 2			1627033_at	5.12	3.48	3.1	4.33e-06	0.0048	Efhc1.2	EFHC1 homologue 2
	1626264_at	6.34	7.12	-1.72	0.008	0.5717	Elba2	Early boundary activity 2			1626264_at	6.21	7.12	-1.89	0.0029	0.2309	Elba2	Early boundary activity 2
	1637319_at	7.43	8.05	-1.54	0.0004	0.143	Fancl	CG12812 gene product from transcript CG12812-RB			1637319_at	7.14	8.05	-1.87	2.74e-05	0.0179	Fancl	CG12812 gene product from transcript CG12812-RB
	1634638_at	5.25	4.44	1.75	0.0104	0.6399	Fem-1	CG9025 gene product from transcript CG9025-RA			1634638_at	5.6	4.44	2.23	0.0012	0.1664	Fem-1	CG9025 gene product from transcript CG9025-RA
	1637643_at	8.13	6.14	3.96	0.0003	0.1056	FucTB	CG4435 gene product from transcript CG4435-RD			1637643_at	7.72	6.14	2.98	0.0026	0.2242	FucTB	CG4435 gene product from transcript CG4435-RD
	1632677_a_at	8.99	8.19	1.74	0.0018	0.3055	GM130	Golgi matrix protein 130 kD ortholog			1632677_a_at	8.91	8.19	1.66	0.0055	0.3055	GM130	Golgi matrix protein 130 kD ortholog
	1630258_at	7.27	5.91	2.56	6.18e-05	0.0449	GstD2	Glutathione S transferase D2			1630258_at	7.38	5.91	2.77	4.91e-05	0.0252	GstD2	Glutathione S transferase D2
	1623256_at	10.26	9.18	2.11	0.0186	0.7425	GstE1	Glutathione S transferase E1			1623256_at	10.3	9.18	2.18	0.0194	0.4617	GstE1	Glutathione S transferase E1
	1633238_at	6.22	5.21	2.01	0.0043	0.4278	GstE8	Glutathione S transferase E8			1633238_at	5.9	5.21	1.62	0.0371	0.5619	GstE8	Glutathione S transferase E8
	1626527_at	4.62	5.98	-2.56	0.0038	0.4025	hh	hedgehog			1626527_at	4.78	5.98	-2.29	0.0097	0.3648	hh	hedgehog
	1629061_s_at	11.35	8.73	6.14	8.81e-07	0.0024	Hsp22; Hsp67Bb	Heat shock protein 22; Heat shock gene 67Bb			1629061_s_at	11.13	8.73	5.28	1.11e-06	0.0016	Hsp22; Hsp67Bb	Heat shock protein 22; Heat shock gene 67Bb
	1633176_at	4.52	6.78	-4.81	7.21e-05	0.0488	Ilp1	Insulin-like peptide 1			1633176_at	4.85	6.78	-3.81	5.1e-05	0.0254	Ilp1	Insulin-like peptide 1
	1627943_at	10.08	10.98	-1.87	4.53e-08	0.0004	Ilp3	Insulin-like peptide 3			1627943_at	9.95	10.98	-2.05	2.06e-08	0.0001	Ilp3	Insulin-like peptide 3
	1629530_at	3.96	1.01	7.76	0.0029	0.3632	IM23	Immune induced molecule 23			1629530_at	3.45	1.01	5.45	0.0051	0.2969	IM23	Immune induced molecule 23
	1635227_at	11.84	9.92	3.78	2.6e-05	0.0286	ImpL3	Ecdysone-inducible gene L3			1635227_at	11.75	9.92	3.57	4.85e-05	0.0252	ImpL3	Ecdysone-inducible gene L3
	1637389_at	0	2.7	-6.49	0.0002	0.0811	Ir100a	Ionotropic receptor 100a			1637389_at	0	2.7	-6.49	0.0002	0.0582	Ir100a	Ionotropic receptor 100a
	1623787_at	9.38	8.62	1.69	0.0005	0.1659	LKRSDH	Lysine ketoglutarate reductase/saccharopine dehydrogenase			1623787_at	9.42	8.62	1.73	0.0007	0.1236	LKRSDH	Lysine ketoglutarate reductase/saccharopine dehydrogenase
	1626273_at	6.64	5.93	1.64	3.08e-05	0.0307	loh	lonely heart			1626273_at	6.57	5.93	1.56	8.31e-05	0.0335	loh	lonely heart
	1639190_at	6.17	6.86	-1.61	0.0072	0.5612	mas	masquerade			1639190_at	6.18	6.86	-1.6	0.0126	0.3955	mas	masquerade
	1627250_at	5.08	3.65	2.7	0.009	0.6013	Msp300	Muscle-specific protein 300 kDa			1627250_at	5.08	3.65	2.71	0.006	0.3145	Msp300	Muscle-specific protein 300 kDa
	1624562_s_at	0.43	3.67	-9.43	0.0391	0.8905	Mst33A	CG6541 gene product from transcript CG6541-RB			1624562_s_at	0	3.67	-12.72	0.0361	0.5589	Mst33A	CG6541 gene product from transcript CG6541-RB
	1635354_at	0	2.56	-5.91	0.0254	0.8018	Mst36Fb	Male-specific transcript 36Fb			1635354_at	0.13	2.56	-5.42	0.0335	0.544	Mst36Fb	Male-specific transcript 36Fb
	1629362_at	9.69	10.57	-1.83	0.0002	0.0936	mthl8	methuselah-like 8			1629362_at	9.75	10.57	-1.76	6.2e-05	0.028	mthl8	methuselah-like 8
	1629784_a_at	3.72	1.36	5.14	0.0323	0.8627	Myo28B1	Myosin 28B1			1629784_a_at	3.4	1.36	4.12	0.0102	0.3711	Myo28B1	Myosin 28B1
	1632082_at	5.45	4.37	2.12	0.0017	0.3055	Ndg	Nidogen/entactin			1632082_at	5.06	4.37	1.62	0.0047	0.286	Ndg	Nidogen/entactin
	1636627_at	3.49	1.66	3.56	0.0257	0.8023	Octbeta3R	Octopamine beta3 receptor			1626861_at	0.5	3.18	-6.4	0.0331	0.543	Octbeta3R	Octopamine beta3 receptor
	1634517_at	0.06	2.59	-5.78	0.031	0.8498	Or46a	Odorant receptor 46a			1641695_a_at	2.63	0.42	4.6	0.0224	0.4872	Or46a	Odorant receptor 46a
	1630037_at	0.89	3.39	-5.64	0.011	0.6548	Or59b	Odorant receptor 59b			1630037_at	2.15	3.39	-2.36	0.0391	0.5703	Or59b	Odorant receptor 59b
	1636616_at	3.45	4.5	-2.07	0.0263	0.809	Or63a	Odorant receptor 63a			1636616_at	2.73	4.5	-3.42	0.0289	0.5142	Or63a	Odorant receptor 63a
	1634394_at	4.9	5.51	-1.52	0.013	0.6809	Or67d	Odorant receptor 67d			1634394_at	4.74	5.51	-1.7	0.0129	0.4009	Or67d	Odorant receptor 67d
	1633181_at	4.89	3.11	3.42	0.0061	0.5294	Oseg2	Outer segment 2			1633181_at	4.88	3.11	3.39	0.0317	0.5342	Oseg2	Outer segment 2
	1629967_s_at	7.87	8.54	-1.6	0.0124	0.6712	park	parkin			1629967_s_at	7.84	8.54	-1.63	0.0125	0.3955	park	parkin
	1641605_at	1.27	2.93	-3.15	0.0028	0.3622	PIP82	CG11219 gene product from transcript CG11219-RA			1641605_at	1.35	2.93	-2.98	0.0072	0.3346	PIP82	CG11219 gene product from transcript CG11219-RA
	1628164_at	2.42	3.84	-2.67	0.0346	0.8692	Pp1-13C	Protein phosphatase 1 at 13C			1628164_at	0.39	3.84	-10.94	0.0051	0.2969	Pp1-13C	Protein phosphatase 1 at 13C
	1636695_at	6.76	6.11	1.56	0.0028	0.3592	S6KL	S6 Kinase Like			1636695_at	6.71	6.11	1.52	0.0041	0.2719	S6KL	S6 Kinase Like
	1634167_a_at	7.79	6.91	1.84	0.0012	0.2553	sage	salivary gland-expressed bHLH			1634167_a_at	7.67	6.91	1.69	0.0062	0.318	sage	salivary gland-expressed bHLH
	1639402_a_at	4.75	6.02	-2.4	0.0376	0.8884	scrib	scribbled			1632164_at	4.91	6.15	-2.36	0.0179	0.4516	scrib	scribbled
	1636281_at	11.08	10.38	1.63	0.0181	0.7331	Sema-1b	CG6446 gene product from transcript CG6446-RA			1636281_at	11.09	10.38	1.64	0.0173	0.4472	Sema-1b	CG6446 gene product from transcript CG6446-RA
	1640331_at	1.31	3.85	-5.84	0.028	0.8262	shakB	shaking B			1640331_at	2.05	3.85	-3.49	0.0241	0.496	shakB	shaking B
	1622906_at	6.62	7.6	-1.97	0.009	0.6013	Sod3	Superoxide dismutase 3			1622906_at	6.41	7.6	-2.28	0.0008	0.135	Sod3	Superoxide dismutase 3
	1639892_at	4.54	5.31	-1.71	0.0004	0.1437	Sodh-1	Sorbitol dehydrogenase 1			1639892_at	4.19	5.31	-2.17	8.49e-05	0.0335	Sodh-1	Sorbitol dehydrogenase 1
	1636331_at	7.31	8.79	-2.78	0.0002	0.1036	Sox102F	CG11153 gene product from transcript CG11153-RB			1636331_at	8.03	8.79	-1.69	0.0369	0.5605	Sox102F	CG11153 gene product from transcript CG11153-RB
	1633266_at	2.64	0	6.25	0.0031	0.3808	Spn75F	Serpin 75F			1633266_at	3.21	0	9.28	0.0007	0.1236	Spn75F	Serpin 75F
	1624432_at	3.86	4.87	-2.01	0.0021	0.3145	spz3	spatzle 3			1624432_at	3.74	4.87	-2.18	0.0003	0.0721	spz3	spatzle 3
	1631324_at	1.77	3.87	-4.3	0.0161	0.7104	ssp5	short spindle 5			1631324_at	1.06	3.87	-7.01	0.0023	0.2218	ssp5	short spindle 5
	1630855_s_at	6.01	6.62	-1.52	0.0076	0.5612	Ste12DOR; Ste:CG33236; Ste:CG33237; Ste:CG33238; Ste:CG33239; Ste:CG33240; Ste:CG33241; Ste:CG33242; Ste:CG33243; Ste:CG33244; Ste:CG33245; Ste:CG33246; Ste:CG33247	Stellate 12D orphon; CG33236 gene product from transcript CG33236-RB; CG33237 gene product from transcript CG33237-RB; CG33238 gene product from transcript CG33238-RB; CG33239 gene product from transcript CG33239-RB; CG33240 gene product from transcript CG33240-RB; CG33241 gene product from transcript CG33241-RB; CG33242 gene product from transcript CG33242-RB; CG33243 gene product from transcrip…			1630855_s_at	6.02	6.62	-1.52	0.0134	0.4089	Ste12DOR; Ste:CG33236; Ste:CG33237; Ste:CG33238; Ste:CG33239; Ste:CG33240; Ste:CG33241; Ste:CG33242; Ste:CG33243; Ste:CG33244; Ste:CG33245; Ste:CG33246; Ste:CG33247	Stellate 12D orphon; CG33236 gene product from transcript CG33236-RB; CG33237 gene product from transcript CG33237-RB; CG33238 gene product from transcript CG33238-RB; CG33239 gene product from transcript CG33239-RB; CG33240 gene product from transcript CG33240-RB; CG33241 gene product from transcript CG33241-RB; CG33242 gene product from transcript CG33242-RB; CG33243 gene product from transcrip…
	1627821_s_at	11.9	11.1	1.75	0.0017	0.3055	Syt7	Synaptotagmin 7			1627821_s_at	11.71	11.1	1.52	0.0066	0.3268	Syt7	Synaptotagmin 7
	1635825_a_at	12.08	10.5	3	1.11e-06	0.0026	TFAM	mitochondrial transcription factor A			1635825_a_at	12.06	10.5	2.95	6.77e-07	0.0013	TFAM	mitochondrial transcription factor A
	1635900_at	10.88	9.09	3.45	0.0238	0.7866	Thor	CG8846 gene product from transcript CG8846-RA			1635900_at	10.88	9.09	3.45	0.0196	0.4631	Thor	CG8846 gene product from transcript CG8846-RA
	1627582_a_at	10.67	9.29	2.61	0.0023	0.3301	Tret1-1	Trehalose transporter 1-1			1627582_a_at	10.51	9.29	2.33	0.009	0.3575	Tret1-1	Trehalose transporter 1-1
	1627086_at	9.07	9.83	-1.7	0.0183	0.7331	Trissin	CG14871 gene product from transcript CG14871-RB			1627086_at	9	9.83	-1.78	0.0073	0.3372	Trissin	CG14871 gene product from transcript CG14871-RB
	1633017_at	3.24	4.5	-2.4	0.0414	0.9051	Tsf3	Transferrin 3			1633017_at	0.55	4.5	-15.44	0.001	0.1541	Tsf3	Transferrin 3
	1632870_at	7.82	6.86	1.94	0.0182	0.7331	tut	tumorous testis			1632870_at	7.74	6.86	1.84	0.016	0.4337	tut	tumorous testis
	1627807_at	0.6	3.3	-6.52	0.0378	0.8889	w-cup	world cup			1627807_at	0.26	3.3	-8.26	0.017	0.4449	w-cup	world cup
	1633285_at	5.92	4.88	2.06	0.0102	0.6396	y	yellow			1633285_at	10.72	4.88	57.25	1.46e-10	1.39e-06	y	yellow
	1630540_at	4.46	5.71	-2.38	0.0181	0.7331	yellow-e3	CG17045 gene product from transcript CG17045-RA			1630540_at	4.06	5.71	-3.15	0.0035	0.2526	yellow-e3	CG17045 gene product from transcript CG17045-RA
