# Supplementary material for: Ras-ERK-ETS inhibition alleviates neuronal mitochondrial dysfunction by reprogramming mitochondrial retrograde signaling
Source: PLoS Genet. 2018 Jul 30;14(7):e1007567. doi: 10.1371/journal.pgen.1007567 (PMC6085068; doi:10.1371/journal.pgen.1007567)
Supplement: S10 Table — (XLSX) [file pgen.1007567.s018.xlsx]

## Sheet: Sheet1
Control vs TFAM o/e	ID	TFAM o/e Avg (log2)	W Avg (log2)	Fold Change	P-val	FDR P-val	Gene Symbol	Description			Control vs TFAM o/e, Aop RNAi	ID	TFAM o/e+Aop RNAi Avg (log2)	W Avg (log2)	Fold Change	P-val	FDR P-val	Gene Symbol	Description
	1633913_at	4.74	6.41	-3.18	0.0017	0.3055	a10	antennal protein 10				1633913_at	5.75	6.41	-1.57	0.0211	0.6458	a10	antennal protein 10
	1639374_s_at	5.35	4.2	2.22	0.0476	0.9112	Amy-d; Amy-p	Amylase distal; Amylase proximal				1639374_s_at	5.69	4.2	2.81	0.036	0.7617	Amy-d; Amy-p	Amylase distal; Amylase proximal
	1639180_at	12.69	11.95	1.66	0.0034	0.3917	Arc1	Activity-regulated cytoskeleton associated protein 1				1639180_at	12.97	11.95	2.02	0.0011	0.2091	Arc1	Activity-regulated cytoskeleton associated protein 1
	1632639_at	9.16	8.36	1.74	0.0002	0.0951	Arc2	CG13941 gene product from transcript CG13941-RA				1632639_at	9.52	8.36	2.24	2.6e-05	0.0217	Arc2	CG13941 gene product from transcript CG13941-RA
	1627501_s_at	6.23	5.32	1.89	0.0141	0.6933	B4	CG9239 gene product from transcript CG9239-RC				1627501_s_at	6.34	5.32	2.03	0.0102	0.5362	B4	CG9239 gene product from transcript CG9239-RC
	1634031_at	5.3	6.49	-2.29	4.59e-05	0.0352	Best2	Bestrophin 2				1634031_at	5.57	6.49	-1.89	0.0011	0.2112	Best2	Bestrophin 2
	1626606_at	7.17	6.41	1.69	0.0087	0.5922	blanks	CG10630 gene product from transcript CG10630-RA				1626606_at	7.09	6.41	1.6	0.0019	0.2712	blanks	CG10630 gene product from transcript CG10630-RA
	1637225_at	4.45	3.26	2.29	0.0421	0.909	bnl	branchless				1637225_at	4.89	3.26	3.11	0.0089	0.5149	bnl	branchless
	1636990_at	8.33	9.85	-2.86	0.0001	0.0792	botv	brother of tout-velu				1636990_at	8.5	9.85	-2.55	0.0001	0.054	botv	brother of tout-velu
	1625769_at	6.35	4.65	3.25	1.52e-05	0.0192	CG1113; DsecGM10796	CG1113 gene product from transcript CG1113-RB				1625769_at	6.63	4.65	3.96	3.68e-06	0.0053	CG1113; DsecGM10796	CG1113 gene product from transcript CG1113-RB
	1630212_at	7.41	6.24	2.24	0.0002	0.0976	CG2065	CG2065 gene product from transcript CG2065-RB				1630212_at	7.7	6.24	2.76	2.28e-05	0.0216	CG2065	CG2065 gene product from transcript CG2065-RB
	1640427_at	2.82	3.47	-1.57	0.0443	0.909	CG3215	CG3215 gene product from transcript CG3215-RA				1640427_at	2.02	3.47	-2.72	0.038	0.7625	CG3215	CG3215 gene product from transcript CG3215-RA
	1632975_at	9.7	9.1	1.52	0.0002	0.0811	CG4398	CG4398 gene product from transcript CG4398-RA				1632975_at	9.85	9.1	1.69	1.07e-05	0.012	CG4398	CG4398 gene product from transcript CG4398-RA
	1628720_at	1.44	3.53	-4.26	0.0396	0.8911	CG4440	CG4440 gene product from transcript CG4440-RB				1628720_at	0.82	3.53	-6.55	0.0064	0.4634	CG4440	CG4440 gene product from transcript CG4440-RB
	1630640_at	7.38	8.04	-1.58	0.0389	0.8905	CG4594	CG4594 gene product from transcript CG4594-RB				1630640_at	7.25	8.04	-1.73	0.0274	0.7106	CG4594	CG4594 gene product from transcript CG4594-RB
	1633536_at	6.42	5.37	2.07	0.0026	0.3464	CG4630	CG4630 gene product from transcript CG4630-RB				1633536_at	6.5	5.37	2.18	0.0065	0.4634	CG4630	CG4630 gene product from transcript CG4630-RB
	1628963_at	4.84	2.83	4.02	0.0241	0.7876	CG4716; DsimGD10957; DyakGE12531	CG4716 gene product from transcript CG4716-RC; CG4716				1628963_at	5.16	2.83	5.02	0.0439	0.794	CG4716; DsimGD10957; DyakGE12531	CG4716 gene product from transcript CG4716-RC; CG4716
	1624290_at	1.77	4.78	-8.07	0.0055	0.4937	CG4752	CG4752 gene product from transcript CG4752-RA				1624290_at	0.38	4.78	-21.13	0.0004	0.1103	CG4752	CG4752 gene product from transcript CG4752-RA
	1628414_at	4.22	4.83	-1.52	0.034	0.8676	CG4955	CG4955 gene product from transcript CG4955-RA				1628414_at	4.05	4.83	-1.71	0.0285	0.7175	CG4955	CG4955 gene product from transcript CG4955-RA
	1629511_at	5.1	7.11	-4.03	0.0002	0.0813	CG5326	CG5326 gene product from transcript CG5326-RA				1629511_at	5.93	7.11	-2.26	0.0104	0.5362	CG5326	CG5326 gene product from transcript CG5326-RA
	1633039_at	8.41	7.53	1.84	0.0003	0.1042	CG5646	CG5646 gene product from transcript CG5646-RA				1633039_at	8.22	7.53	1.61	0.0002	0.0906	CG5646	CG5646 gene product from transcript CG5646-RA
	1628605_at	1.31	3.46	-4.43	0.0412	0.9046	CG5662	CG5662 gene product from transcript CG5662-RB				1628605_at	0.93	3.46	-5.75	0.012	0.5564	CG5662	CG5662 gene product from transcript CG5662-RB
	1628645_at	5.03	5.7	-1.59	0.0338	0.8676	CG6018	CG6018 gene product from transcript CG6018-RA				1628645_at	4.99	5.7	-1.63	0.0301	0.7299	CG6018	CG6018 gene product from transcript CG6018-RA
	1629897_a_at	8.95	9.72	-1.7	0.0005	0.1623	CG6044	CG6044 gene product from transcript CG6044-RG				1629897_a_at	8.87	9.72	-1.8	0.0001	0.0602	CG6044	CG6044 gene product from transcript CG6044-RG
	1623166_at	6.4	5.81	1.5	0.0019	0.3145	CG6071	CG6071 gene product from transcript CG6071-RA				1623166_at	6.78	5.81	1.96	0.0003	0.0906	CG6071	CG6071 gene product from transcript CG6071-RA
	1631946_at	0	2.54	-5.81	0.0183	0.7349	CG7173	CG7173 gene product from transcript CG7173-RA				1631946_at	0.25	2.54	-4.88	0.0124	0.5573	CG7173	CG7173 gene product from transcript CG7173-RA
	1635072_at	4.17	0	17.97	0.0381	0.8904	CG7214	CG7214 gene product from transcript CG7214-RA				1635072_at	3.91	0	15.06	0.019	0.635	CG7214	CG7214 gene product from transcript CG7214-RA
	1634702_at	4.18	2.83	2.56	0.0299	0.8472	CG7227	CG7227 gene product from transcript CG7227-RC				1634702_at	4.73	2.83	3.73	0.0015	0.2419	CG7227	CG7227 gene product from transcript CG7227-RC
	1630669_at	1.71	3.35	-3.11	0.0433	0.909	CG7299	CG7299 gene product from transcript CG7299-RC				1630669_at	1.96	3.35	-2.62	0.0421	0.7876	CG7299	CG7299 gene product from transcript CG7299-RC
	1633254_at	9.86	10.54	-1.61	0.0003	0.1242	CG7787; DyakGE18753	CG7787 gene product from transcript CG7787-RA; CG7787				1633254_at	9.94	10.54	-1.52	9.02e-05	0.0502	CG7787; DyakGE18753	CG7787 gene product from transcript CG7787-RA; CG7787
	1623467_at	2.04	3.54	-2.82	0.0153	0.7056	CG8087	CG8087 gene product from transcript CG8087-RA				1623467_at	2.05	3.54	-2.8	0.025	0.6878	CG8087	CG8087 gene product from transcript CG8087-RA
	1641318_at	9.38	10.05	-1.58	0.0073	0.5612	CG8132	CG8132 gene product from transcript CG8132-RA				1641318_at	9.25	10.05	-1.74	0.0249	0.6862	CG8132	CG8132 gene product from transcript CG8132-RA
	1635932_at	2.69	0.8	3.71	0.0158	0.7093	CG8202	CG8202 gene product from transcript CG8202-RA				1635932_at	2.79	0.8	3.96	0.0113	0.541	CG8202	CG8202 gene product from transcript CG8202-RA
	1632966_at	2.01	3.07	-2.08	0.0451	0.909	CG8213	CG8213 gene product from transcript CG8213-RB				1632966_at	0.65	3.07	-5.33	0.0345	0.7563	CG8213	CG8213 gene product from transcript CG8213-RB
	1634816_at	9.1	9.84	-1.67	0.0008	0.194	CG8401	CG8401 gene product from transcript CG8401-RB				1634816_at	9.19	9.84	-1.58	0.0103	0.5362	CG8401	CG8401 gene product from transcript CG8401-RB
	1632959_at	3.58	0.84	6.69	0.0046	0.4419	CG8854	CG8854 gene product from transcript CG8854-RC				1632959_at	3.41	0.84	5.96	0.0048	0.415	CG8854	CG8854 gene product from transcript CG8854-RC
	1636849_at	8.29	9.69	-2.64	2.03e-06	0.0043	CG8858	CG8858 gene product from transcript CG8858-RA				1636849_at	8.7	9.69	-1.99	1.92e-05	0.0192	CG8858	CG8858 gene product from transcript CG8858-RA
	1634998_at	1.04	3.13	-4.25	0.0388	0.8905	CG9269	CG9269 gene product from transcript CG9269-RA				1634998_at	0.81	3.13	-4.99	0.0395	0.7693	CG9269	CG9269 gene product from transcript CG9269-RA
	1625635_at	0.09	2.54	-5.45	0.0028	0.3622	CG9316	CG9316 gene product from transcript CG9316-RA				1625635_at	1.04	2.54	-2.82	0.0367	0.7617	CG9316	CG9316 gene product from transcript CG9316-RA
	1634836_a_at	3.84	4.66	-1.77	0.0446	0.909	CG9317	CG9317 gene product from transcript CG9317-RA				1634836_a_at	3.68	4.66	-1.98	0.0174	0.6265	CG9317	CG9317 gene product from transcript CG9317-RA
	1635645_at	8.79	9.66	-1.82	0.0026	0.3464	CG9319; DsecGM23310	CG9319 gene product from transcript CG9319-RB				1635645_at	8.55	9.66	-2.16	7.72e-05	0.0457	CG9319; DsecGM23310	CG9319 gene product from transcript CG9319-RB
	1636970_at	5.46	6.22	-1.7	0.0144	0.6967	CG9394	CG9394 gene product from transcript CG9394-RA				1636970_at	5.25	6.22	-1.95	0.0025	0.3133	CG9394	CG9394 gene product from transcript CG9394-RA
	1635001_at	0.07	3.08	-8.08	0.0266	0.8116	CG9727	CG9727 gene product from transcript CG9727-RC				1635001_at	0	3.08	-8.46	0.0057	0.443	CG9727	CG9727 gene product from transcript CG9727-RC
	1628721_at	4.74	0.57	18	1.2e-05	0.0162	CG9864; DsecGM26801; DsimGD25294	CG9864 gene product from transcript CG9864-RB; CG9864				1628721_at	3.9	0.57	10.07	9.11e-05	0.0502	CG9864; DsecGM26801; DsimGD25294	CG9864 gene product from transcript CG9864-RB; CG9864
	1630411_at	8.59	7.32	2.41	0.002	0.3145	CG9945	CG9945 gene product from transcript CG9945-RA				1630411_at	8.83	7.32	2.85	0.0013	0.233	CG9945	CG9945 gene product from transcript CG9945-RA
	1638104_a_at	9	9.6	-1.52	0.0267	0.8116	CG9960; Snapin	CG9960 gene product from transcript CG9960-RA; Snapin ortholog (H. sapiens)				1638104_a_at	8.95	9.6	-1.58	0.0375	0.7617	CG9960; Snapin	CG9960 gene product from transcript CG9960-RA; Snapin ortholog (H. sapiens)
	1638121_at	6.93	6.16	1.71	0.0007	0.1872	CG9961	CG9961 gene product from transcript CG9961-RB				1638121_at	7.26	6.16	2.15	9.27e-05	0.0502	CG9961	CG9961 gene product from transcript CG9961-RB
	1624414_at	5.14	4.13	2.01	0.0131	0.6823	CG10041	CG10041 gene product from transcript CG10041-RA				1624414_at	5.04	4.13	1.88	0.0215	0.6477	CG10041	CG10041 gene product from transcript CG10041-RA
	1623681_at	2.87	0	7.29	0.017	0.7134	CG10163; DsecCG10163	CG10163 gene product from transcript CG10163-RA				1623681_at	3.67	0	12.72	0.0085	0.5063	CG10163; DsecCG10163	CG10163 gene product from transcript CG10163-RA
	1633029_at	1.27	2.91	-3.13	0.0147	0.7007	CG10177	CG10177 gene product from transcript CG10177-RA				1633029_at	1.22	2.91	-3.23	0.0285	0.7175	CG10177	CG10177 gene product from transcript CG10177-RA
	1637886_at	0.79	3.65	-7.23	0.0445	0.909	CG10339	CG10339 gene product from transcript CG10339-RA				1637886_at	1.3	3.65	-5.1	0.0333	0.7533	CG10339	CG10339 gene product from transcript CG10339-RA
	1626622_at	1.93	3.83	-3.74	0.0153	0.7056	CG10750	CG10750 gene product from transcript CG10750-RB				1626622_at	1.57	3.83	-4.78	0.0172	0.6265	CG10750	CG10750 gene product from transcript CG10750-RB
	1636915_at	4.34	2.66	3.21	0.0059	0.5226	CG11380	CG11380 gene product from transcript CG11380-RB				1636915_at	4.67	2.66	4.05	0.009	0.5149	CG11380	CG11380 gene product from transcript CG11380-RB
	1629910_at	2.72	0	6.59	0.0015	0.2984	CG11570	CG11570 gene product from transcript CG11570-RB				1629910_at	2.9	0	7.47	0.0189	0.635	CG11570	CG11570 gene product from transcript CG11570-RB
	1624260_at	0.24	2.22	-3.96	0.0257	0.8023	CG11977	CG11977 gene product from transcript CG11977-RB				1624260_at	0	2.22	-4.66	0.0165	0.6161	CG11977	CG11977 gene product from transcript CG11977-RB
	1626384_at	7.58	8.33	-1.68	0.0028	0.3623	CG12182	CG12182 gene product from transcript CG12182-RC				1626384_at	7.71	8.33	-1.54	0.0076	0.4839	CG12182	CG12182 gene product from transcript CG12182-RC
	1641281_at	11.25	10.64	1.53	0.0414	0.9051	CG12391; DyakGE13051	CG12391 gene product from transcript CG12391-RA; CG12391				1641281_at	11.44	10.64	1.74	0.0101	0.5362	CG12391; DyakGE13051	CG12391 gene product from transcript CG12391-RA; CG12391
	1623258_at	7.2	6.57	1.54	0.0304	0.8472	CG12493	CG12493 gene product from transcript CG12493-RB				1623258_at	7.26	6.57	1.61	0.0269	0.7051	CG12493	CG12493 gene product from transcript CG12493-RB
	1636504_a_at	0.01	3.12	-8.68	0.0034	0.3917	CG13008	CG13008 gene product from transcript CG13008-RA				1636504_a_at	0.96	3.12	-4.48	0.0155	0.6071	CG13008	CG13008 gene product from transcript CG13008-RA
	1633264_at	4.86	3.7	2.23	0.0008	0.194	CG13024	CG13024 gene product from transcript CG13024-RC				1633264_at	5.36	3.7	3.15	0.0001	0.0602	CG13024	CG13024 gene product from transcript CG13024-RC
	1640034_at	0	3.29	-9.76	0.0239	0.7876	CG13110	CG13110 gene product from transcript CG13110-RA				1640034_at	0.46	3.29	-7.11	0.0058	0.4479	CG13110	CG13110 gene product from transcript CG13110-RA
	1638433_at	4.61	0.53	16.91	0.0013	0.2822	CG13135	CG13135 gene product from transcript CG13135-RC				1638433_at	4.62	0.53	16.96	0.0058	0.4479	CG13135	CG13135 gene product from transcript CG13135-RC
	1634900_at	1.45	3.52	-4.21	0.0098	0.6239	CG13244	CG13244 gene product from transcript CG13244-RA				1634900_at	0.92	3.52	-6.04	0.0128	0.5678	CG13244	CG13244 gene product from transcript CG13244-RA
	1629716_a_at	7.11	6.22	1.86	0.0006	0.1659	CG13284	CG13284 gene product from transcript CG13284-RE				1629716_a_at	6.95	6.22	1.66	0.0027	0.322	CG13284	CG13284 gene product from transcript CG13284-RE
	1637502_at	4.16	2.86	2.46	0.0381	0.8904	CG13296	CG13296 gene product from transcript CG13296-RA				1637502_at	4.57	2.86	3.26	0.0123	0.5573	CG13296	CG13296 gene product from transcript CG13296-RA
	1623658_at	0.25	3.26	-8.04	0.0064	0.5362	CG13306	CG13306 gene product from transcript CG13306-RA				1623658_at	0	3.26	-9.6	0.0041	0.3849	CG13306	CG13306 gene product from transcript CG13306-RA
	1639620_at	5.53	6.71	-2.26	0.0048	0.4595	CG13436	CG13436 gene product from transcript CG13436-RA				1639620_at	5.94	6.71	-1.7	0.0308	0.7313	CG13436	CG13436 gene product from transcript CG13436-RA
	1635959_at	0.63	2.55	-3.78	0.0218	0.7725	CG13461	CG13461 gene product from transcript CG13461-RA				1635959_at	0.1	2.55	-5.48	0.0134	0.5812	CG13461	CG13461 gene product from transcript CG13461-RA
	1624144_at	6.3	2.63	12.72	4.65e-05	0.0352	CG13566	CG13566 gene product from transcript CG13566-RB				1624144_at	6.52	2.63	14.78	3.79e-05	0.0256	CG13566	CG13566 gene product from transcript CG13566-RB
	1632155_at	7.18	8.07	-1.85	0.0084	0.5846	CG13676	CG13676 gene product from transcript CG13676-RB				1632155_at	7.21	8.07	-1.8	0.0142	0.5904	CG13676	CG13676 gene product from transcript CG13676-RB
	1640500_at	8.27	7.16	2.16	0.009	0.6013	CG13678	CG13678 gene product from transcript CG13678-RA				1640500_at	8.25	7.16	2.13	0.0104	0.5362	CG13678	CG13678 gene product from transcript CG13678-RA
	1636778_at	6.43	8.02	-3	0.0477	0.9112	CG13679	CG13679 gene product from transcript CG13679-RB				1631354_x_at	6.66	8.2	-2.9	0.0014	0.2398	CG13679	CG13679 gene product from transcript CG13679-RB
	1638625_at	3.38	1.35	4.06	0.0263	0.8091	CG13917; DmirCG13917	CG13917 gene product from transcript CG13917-RC				1638625_at	3.3	1.35	3.86	0.0346	0.7563	CG13917; DmirCG13917	CG13917 gene product from transcript CG13917-RC
	1631869_at	3.76	1.18	5.96	0.0022	0.3145	CG14053	CG14053 gene product from transcript CG14053-RB				1631869_at	3.25	1.18	4.18	0.0134	0.5812	CG14053	CG14053 gene product from transcript CG14053-RB
	1623442_at	3.48	1.91	2.97	0.0166	0.7104	CG14088	CG14088 gene product from transcript CG14088-RB				1623442_at	3.55	1.91	3.11	0.0274	0.7103	CG14088	CG14088 gene product from transcript CG14088-RB
	1627755_at	4.9	4.06	1.8	0.0018	0.3055	CG14185	CG14185 gene product from transcript CG14185-RA				1627755_at	4.71	4.06	1.57	0.0121	0.5564	CG14185	CG14185 gene product from transcript CG14185-RA
	1631147_at	3.67	2.3	2.58	0.0411	0.9044	CG14692	CG14692 gene product from transcript CG14692-RE				1631147_at	4	2.3	3.24	0.0091	0.5149	CG14692	CG14692 gene product from transcript CG14692-RE
	1631888_at	0	3.3	-9.86	0.0229	0.7815	CG14718; DmauCG14718; DsimGD18777	CG14718 gene product from transcript CG14718-RA; CG14718				1631888_at	0.52	3.3	-6.89	0.0085	0.5063	CG14718; DmauCG14718; DsimGD18777	CG14718 gene product from transcript CG14718-RA; CG14718
	1627682_at	4.5	0.73	13.71	0.026	0.8062	CG14949	CG14949 gene product from transcript CG14949-RA				1627682_at	4.1	0.73	10.39	0.0385	0.7669	CG14949	CG14949 gene product from transcript CG14949-RA
	1639452_at	5.69	6.41	-1.64	0.0145	0.6978	CG14984	CG14984 gene product from transcript CG14984-RC				1639452_at	5.76	6.41	-1.57	0.0179	0.6289	CG14984	CG14984 gene product from transcript CG14984-RC
	1629952_at	0	2.95	-7.75	0.032	0.8584	CG15227	CG15227 gene product from transcript CG15227-RB				1629952_at	0.78	2.95	-4.52	0.0431	0.7892	CG15227	CG15227 gene product from transcript CG15227-RB
	1628095_at	4.2	2.94	2.39	0.0009	0.2028	CG15370	CG15370 gene product from transcript CG15370-RA				1628095_at	3.98	2.94	2.06	0.0042	0.3917	CG15370	CG15370 gene product from transcript CG15370-RA
	1627368_at	5.73	5.04	1.61	0.0328	0.8655	CG15497; Fer1	CG15497 gene product from transcript CG15497-RA; 48 related 1				1627368_at	6.43	5.04	2.62	0.003	0.343	CG15497; Fer1	CG15497 gene product from transcript CG15497-RA; 48 related 1
	1638588_at	7.8	6.93	1.83	0.0134	0.6831	CG15522	CG15522 gene product from transcript CG15522-RB				1638588_at	7.89	6.93	1.95	0.0036	0.3723	CG15522	CG15522 gene product from transcript CG15522-RB
	1640910_at	6.12	2.14	15.84	0.0008	0.1891	CG15731	CG15731 gene product from transcript CG15731-RA				1640910_at	5.47	2.14	10.05	0.0004	0.1101	CG15731	CG15731 gene product from transcript CG15731-RA
	1640884_at	7.91	5.87	4.13	3.83e-08	0.0004	CG15784	CG15784 gene product from transcript CG15784-RB				1640884_at	8.3	5.87	5.38	5.65e-09	3.57e-05	CG15784	CG15784 gene product from transcript CG15784-RB
	1640649_at	0	2.85	-7.2	0.009	0.6013	CG15878	CG15878 gene product from transcript CG15878-RA				1640649_at	0.38	2.85	-5.54	0.0199	0.6362	CG15878	CG15878 gene product from transcript CG15878-RA
	1623642_at	2.89	0	7.4	0.0132	0.6829	CG16723	CG16723 gene product from transcript CG16723-RB				1623642_at	2.8	0	6.97	0.0127	0.5663	CG16723	CG16723 gene product from transcript CG16723-RB
	1630088_at	5.52	6.29	-1.71	0.0233	0.7815	CG16743; DyakGE18499	CG16743 gene product from transcript CG16743-RB; CG16743				1630088_at	5.25	6.29	-2.06	0.0414	0.7822	CG16743; DyakGE18499	CG16743 gene product from transcript CG16743-RB; CG16743
	1634861_at	0	0.84	-1.79	0.0214	0.7725	CG17177	CG17177 gene product from transcript CG17177-RA				1634861_at	0	0.84	-1.79	0.0214	0.6477	CG17177	CG17177 gene product from transcript CG17177-RA
	1634988_a_at	5.33	6.26	-1.91	0.0008	0.1891	CG17352	CG17352 gene product from transcript CG17352-RA				1634988_a_at	5.36	6.26	-1.87	0.0012	0.2229	CG17352	CG17352 gene product from transcript CG17352-RA
	1631549_s_at	8.73	9.58	-1.8	0.0032	0.3846	CG18278; CG30059	CG18278 gene product from transcript CG18278-RA; CG30059 gene product from transcript CG30059-RA				1631549_s_at	8.95	9.58	-1.54	0.0226	0.6598	CG18278; CG30059	CG18278 gene product from transcript CG18278-RA; CG30059 gene product from transcript CG30059-RA
	1637854_at	1.35	3.91	-5.89	0.0284	0.8312	CG18335	CG18335 gene product from transcript CG18335-RA				1637854_at	1.64	3.91	-4.81	0.0304	0.7299	CG18335	CG18335 gene product from transcript CG18335-RA
	1627460_at	9.21	7.99	2.32	4.54e-05	0.0352	CG18343	CG18343 gene product from transcript CG18343-RB				1627460_at	9.13	7.99	2.19	4.72e-05	0.0289	CG18343	CG18343 gene product from transcript CG18343-RB
	1637746_at	5.17	7.04	-3.65	0.0036	0.392	CG18545	CG18545 gene product from transcript CG18545-RA				1637746_at	4.22	7.04	-7.04	1.25e-05	0.0131	CG18545	CG18545 gene product from transcript CG18545-RA
	1641582_at	3.4	0.26	8.83	0.0182	0.7331	CG18635	CG18635 gene product from transcript CG18635-RA				1641582_at	4.22	0.26	15.63	0.0075	0.4839	CG18635	CG18635 gene product from transcript CG18635-RA
	1641660_at	4.18	4.82	-1.55	0.0209	0.7725	CG18744	CG18744 gene product from transcript CG18744-RB				1641660_at	3.86	4.82	-1.94	0.002	0.2712	CG18744	CG18744 gene product from transcript CG18744-RB
	1625303_at	4.14	4.8	-1.58	0.006	0.5279	CG30054	CG30054 gene product from transcript CG30054-RE				1640376_a_at	4.25	4.87	-1.54	0.0396	0.7693	CG30054	CG30054 gene product from transcript CG30054-RE
	1634446_at	1.26	3.68	-5.35	0.0411	0.9044	CG30065	CG30065 gene product from transcript CG30065-RA				1634446_at	0	3.68	-12.84	0.0015	0.2419	CG30065	CG30065 gene product from transcript CG30065-RA
	1635435_at	1.63	4.13	-5.65	0.0403	0.8976	CG30278	CG30278 gene product from transcript CG30278-RC				1635435_at	2.75	4.13	-2.59	0.0442	0.795	CG30278	CG30278 gene product from transcript CG30278-RC
	1624507_at	2.49	0.04	5.48	0.0133	0.6831	CG31268	CG31268 gene product from transcript CG31268-RB				1624507_at	3.1	0.04	8.38	0.0019	0.27	CG31268	CG31268 gene product from transcript CG31268-RB
	1634584_at	7.98	8.75	-1.71	0.0259	0.8023	CG31875	CG31875 gene product from transcript CG31875-RB				1634584_at	7.72	8.75	-2.05	0.0101	0.5362	CG31875	CG31875 gene product from transcript CG31875-RB
	1632694_at	6.92	5.66	2.39	6.74e-06	0.0106	CG31918	CG31918 gene product from transcript CG31918-RA				1632694_at	7.18	5.66	2.87	3.89e-06	0.0053	CG31918	CG31918 gene product from transcript CG31918-RA
	1636589_s_at	0	2.82	-7.05	0.0217	0.7725	CG31958; CG31960	CG31958 gene product from transcript CG31958-RA; CG31960 gene product from transcript CG31960-RA				1636589_s_at	0	2.82	-7.05	0.0175	0.6265	CG31958; CG31960	CG31958 gene product from transcript CG31958-RA; CG31960 gene product from transcript CG31960-RA
	1636183_at	1.79	5.49	-13.01	0.0468	0.9112	CG32198	CG32198 gene product from transcript CG32198-RB				1636183_at	1.7	5.49	-13.83	0.0278	0.7117	CG32198	CG32198 gene product from transcript CG32198-RB
	1626558_at	0	1.34	-2.54	0.0018	0.3055	CG32241	CG32241 gene product from transcript CG32241-RB				1626558_at	0	1.34	-2.54	0.0017	0.2579	CG32241	CG32241 gene product from transcript CG32241-RB
	1631935_at	0	2.55	-5.87	0.0026	0.3464	CG32487	CG32487 gene product from transcript CG32487-RA				1631935_at	0	2.55	-5.87	0.0438	0.794	CG32487	CG32487 gene product from transcript CG32487-RA
	1630569_at	3.87	0.29	11.96	0.0007	0.1891	CG32668	CG32668 gene product from transcript CG32668-RA				1630569_at	3.13	0.29	7.13	0.0105	0.5362	CG32668	CG32668 gene product from transcript CG32668-RA
	1626319_a_at	9.61	10.25	-1.55	0.0221	0.7729	CG33470; IMPPP	CG33470 gene product from transcript CG33470-RA; Immune induced molecule prepropeptide				1626319_a_at	9.48	10.25	-1.71	0.0225	0.6597	CG33470; IMPPP	CG33470 gene product from transcript CG33470-RA; Immune induced molecule prepropeptide
	1634665_at	0	2.63	-6.21	0.005	0.4608	CG33476	CG33476 gene product from transcript CG33476-RA				1634665_at	0.31	2.63	-5.01	0.005	0.4157	CG33476	CG33476 gene product from transcript CG33476-RA
	1629181_at	10.23	9.35	1.84	0.0044	0.4348	CG33494	CG33494 gene product from transcript CG33494-RB				1629181_at	10	9.35	1.57	0.0078	0.4868	CG33494	CG33494 gene product from transcript CG33494-RB
	1625512_s_at	6.35	7.39	-2.05	0.0053	0.484	CG34002	CG34002 gene product from transcript CG34002-RB				1625512_s_at	5.93	7.39	-2.73	0.001	0.1888	CG34002	CG34002 gene product from transcript CG34002-RB
	1627604_at	6.04	3.19	7.2	0.0009	0.211	CG34109	CG34109 gene product from transcript CG34109-RC				1627604_at	5.06	3.19	3.66	0.0073	0.4768	CG34109	CG34109 gene product from transcript CG34109-RC
	1628192_at	0	1.89	-3.71	0.0046	0.4415	CG34113	CG34113 gene product from transcript CG34113-RP				1628192_at	0.74	1.89	-2.22	0.0344	0.7563	CG34113	CG34113 gene product from transcript CG34113-RP
	1626674_at	3.8	0.99	6.97	0.0001	0.0811	CG34199	CG34199 gene product from transcript CG34199-RA				1626674_at	3.25	0.99	4.79	0.0009	0.178	CG34199	CG34199 gene product from transcript CG34199-RA
	1639343_at	3.42	2.15	2.41	0.0072	0.5612	CG34384	CG34384 gene product from transcript CG34384-RC				1639343_at	3.71	2.15	2.96	0.0079	0.4902	CG34384	CG34384 gene product from transcript CG34384-RC
	1637496_at	5.8	6.65	-1.81	0.0071	0.5598	CG34445; CG34446	CG34445 gene product from transcript CG34445-RA; CG34446 gene product from transcript CG34446-RA				1637496_at	5.51	6.65	-2.21	0.0053	0.4346	CG34445; CG34446	CG34445 gene product from transcript CG34445-RA; CG34446 gene product from transcript CG34446-RA
	1630507_at	1.66	0.87	1.73	0.0427	0.909	CG42339	CG42339 gene product from transcript CG42339-RB				1630507_at	2.43	0.87	2.95	0.0035	0.3714	CG42339	CG42339 gene product from transcript CG42339-RB
	1639307_at	10.22	10.95	-1.67	5.28e-06	0.0091	CG42375; CG9288; DyakGE26300	CG42375 gene product from transcript CG42375-RA; CG9288 gene product from transcript CG9288-RA; CG9288				1639307_at	9.1	10.95	-3.62	2.85e-10	5.39e-06	CG42375; CG9288; DyakGE26300	CG42375 gene product from transcript CG42375-RA; CG9288 gene product from transcript CG9288-RA; CG9288
	1625085_at	1.16	3.3	-4.41	0.0393	0.8911	CG42559; CG42560	CG42559 gene product from transcript CG42559-RA; CG42560 gene product from transcript CG42560-RA				1625085_at	1.07	3.3	-4.7	0.036	0.7617	CG42559; CG42560	CG42559 gene product from transcript CG42559-RA; CG42560 gene product from transcript CG42560-RA
	1640468_a_at	0.55	2.78	-4.7	0.0129	0.6809	CG42660; CG42661; Tsp66A	CG42660 gene product from transcript CG42660-RB; CG42661 gene product from transcript CG42661-RB; Tetraspanin 66A				1640468_a_at	0	2.78	-6.89	0.0327	0.7472	CG42660; CG42661; Tsp66A	CG42660 gene product from transcript CG42660-RB; CG42661 gene product from transcript CG42661-RB; Tetraspanin 66A
	1637146_at	8.68	6.58	4.28	0.0001	0.0811	CG42694	CG42694 gene product from transcript CG42694-RB				1637146_at	8.63	6.58	4.14	0.0003	0.0906	CG42694	CG42694 gene product from transcript CG42694-RB
	1633467_a_at	2.51	3.66	-2.22	0.021	0.7725	CG43327; CG43328	CG43327 gene product from transcript CG43327-RA; CG43328 gene product from transcript CG43328-RA				1624255_at	4.07	3.25	1.77	0.0139	0.5855	CG43327; CG43328	CG43327 gene product from transcript CG43327-RA; CG43328 gene product from transcript CG43328-RA
	1633511_at	3.91	0.27	12.44	0.0169	0.7134	CG44102	CG44102 gene product from transcript CG44102-RC				1633511_at	3.24	0.27	7.83	0.0112	0.5383	CG44102	CG44102 gene product from transcript CG44102-RC
	1633193_at	3.85	2.91	1.92	0.0138	0.6903	CheA29a	Chemosensory protein A 29a				1633193_at	4.15	2.91	2.36	0.007	0.4716	CheA29a	Chemosensory protein A 29a
	1639636_at	5.09	5.73	-1.55	0.0134	0.6831	Cht7	CG1869 gene product from transcript CG1869-RA				1639636_at	5.13	5.73	-1.51	0.0367	0.7617	Cht7	CG1869 gene product from transcript CG1869-RA
	1637261_at	0.38	1.92	-2.91	0.0217	0.7725	Cp7Fc	Chorion protein c at 7F				1637261_at	0.23	1.92	-3.23	0.024	0.6772	Cp7Fc	Chorion protein c at 7F
	1627974_at	4.81	1.41	10.55	0.0007	0.1806	Cyp6t3	CG8457 gene product from transcript CG8457-RA				1627974_at	4.99	1.41	11.99	0.0007	0.1519	Cyp6t3	CG8457 gene product from transcript CG8457-RA
	1632114_at	8.14	8.79	-1.56	0.0275	0.8228	Cyp12a4	CG6042 gene product from transcript CG6042-RA				1632114_at	7.69	8.79	-2.13	0.0121	0.5564	Cyp12a4	CG6042 gene product from transcript CG6042-RA
	1639901_a_at	6.2	4.69	2.83	0.0033	0.3908	Cyp49a1	CG18377 gene product from transcript CG18377-RA				1639901_a_at	6.28	4.69	3.01	0.0024	0.3067	Cyp49a1	CG18377 gene product from transcript CG18377-RA
	1627351_at	0.43	2.77	-5.04	0.0062	0.5302	cyr	cypher				1627351_at	0.04	2.77	-6.6	0.0407	0.777	cyr	cypher
	1632477_s_at	7.9	6.88	2.03	0.0156	0.7062	DIP-zeta	Dpr-interacting protein zeta				1632477_s_at	8.45	6.88	2.98	0.012	0.5564	DIP-zeta	Dpr-interacting protein zeta
	1639384_s_at	11.06	9.6	2.75	0.0004	0.1463	DsecGM22000; DsimGD11499; Hsl	CG11055; Hormone-sensitive lipase ortholog				1639384_s_at	11.1	9.6	2.84	0.0005	0.1237	DsecGM22000; DsimGD11499; Hsl	CG11055; Hormone-sensitive lipase ortholog
	1631917_at	0	2.27	-4.81	0.008	0.5717	Dys	Dystrophin				1631917_at	0	2.27	-4.81	0.0032	0.352	Dys	Dystrophin
	1639867_at	4.17	5.31	-2.2	0.0075	0.5612	ea	easter				1639867_at	4.49	5.31	-1.77	0.0308	0.7313	ea	easter
	1632067_at	7.39	6.43	1.94	0.0216	0.7725	Ect4	Ectoderm-expressed 4				1629571_at	1.46	3.98	-5.75	0.0078	0.4868	Ect4	Ectoderm-expressed 4
	1627033_at	4.96	3.48	2.79	4.71e-06	0.0089	Efhc1.2	EFHC1 homologue 2				1627033_at	5.21	3.48	3.3	1.3e-06	0.0022	Efhc1.2	EFHC1 homologue 2
	1637319_at	7.43	8.05	-1.54	0.0004	0.143	Fancl	CG12812 gene product from transcript CG12812-RB				1637319_at	7.36	8.05	-1.61	0.0002	0.0768	Fancl	CG12812 gene product from transcript CG12812-RB
	1634638_at	5.25	4.44	1.75	0.0104	0.6399	Fem-1	CG9025 gene product from transcript CG9025-RA				1634638_at	5.45	4.44	2.01	0.0041	0.3849	Fem-1	CG9025 gene product from transcript CG9025-RA
	1637643_at	8.13	6.14	3.96	0.0003	0.1056	FucTB	CG4435 gene product from transcript CG4435-RD				1637643_at	8.19	6.14	4.13	0.0002	0.0774	FucTB	CG4435 gene product from transcript CG4435-RD
	1630089_at	1.26	3.16	-3.73	0.0478	0.9112	fzo	fuzzy onions				1630089_at	1.14	3.16	-4.07	0.0145	0.5937	fzo	fuzzy onions
	1635141_at	0	1.95	-3.87	0.0293	0.8452	glob3	globin 3				1635141_at	0	1.95	-3.87	0.0293	0.7255	glob3	globin 3
	1632677_a_at	8.99	8.19	1.74	0.0018	0.3055	GM130	Golgi matrix protein 130 kD ortholog				1632677_a_at	9.01	8.19	1.77	0.0031	0.3446	GM130	Golgi matrix protein 130 kD ortholog
	1623947_at	4.21	2.84	2.59	0.0234	0.7833	Gr58c	Gustatory receptor 58c				1623947_at	3.95	2.84	2.16	0.0393	0.7693	Gr58c	Gustatory receptor 58c
	1630258_at	7.27	5.91	2.56	6.18e-05	0.0449	GstD2	Glutathione S transferase D2				1630258_at	7.66	5.91	3.35	4.17e-06	0.0053	GstD2	Glutathione S transferase D2
	1623256_at	10.26	9.18	2.11	0.0186	0.7425	GstE1	Glutathione S transferase E1				1623256_at	10.34	9.18	2.24	0.0171	0.6252	GstE1	Glutathione S transferase E1
	1633238_at	6.22	5.21	2.01	0.0043	0.4278	GstE8	Glutathione S transferase E8				1633238_at	5.91	5.21	1.63	0.024	0.6772	GstE8	Glutathione S transferase E8
	1626527_at	4.62	5.98	-2.56	0.0038	0.4025	hh	hedgehog				1626527_at	4.83	5.98	-2.21	0.0418	0.7863	hh	hedgehog
	1629061_s_at	11.35	8.73	6.14	8.81e-07	0.0024	Hsp22; Hsp67Bb	Heat shock protein 22; Heat shock gene 67Bb				1629061_s_at	11.38	8.73	6.28	8.26e-07	0.002	Hsp22; Hsp67Bb	Heat shock protein 22; Heat shock gene 67Bb
	1633176_at	4.52	6.78	-4.81	7.21e-05	0.0488	Ilp1	Insulin-like peptide 1				1633176_at	4.34	6.78	-5.44	2.58e-05	0.0217	Ilp1	Insulin-like peptide 1
	1627943_at	10.08	10.98	-1.87	4.53e-08	0.0004	Ilp3	Insulin-like peptide 3				1627943_at	9.64	10.98	-2.54	8.4e-10	7.96e-06	Ilp3	Insulin-like peptide 3
	1629530_at	3.96	1.01	7.76	0.0029	0.3632	IM23	Immune induced molecule 23				1629530_at	3.96	1.01	7.73	0.0035	0.3714	IM23	Immune induced molecule 23
	1635227_at	11.84	9.92	3.78	2.6e-05	0.0286	ImpL3	Ecdysone-inducible gene L3				1635227_at	11.89	9.92	3.91	3.21e-05	0.0244	ImpL3	Ecdysone-inducible gene L3
	1628136_at	1.27	3.04	-3.41	0.017	0.7134	Ir56d	Ionotropic receptor 56d				1628136_at	0.76	3.04	-4.87	0.0233	0.6695	Ir56d	Ionotropic receptor 56d
	1637389_at	0	2.7	-6.49	0.0002	0.0811	Ir100a	Ionotropic receptor 100a				1637389_at	0	2.7	-6.49	0.0006	0.137	Ir100a	Ionotropic receptor 100a
	1635952_at	2.63	0.47	4.46	0.0022	0.3145	l(2)efl	lethal (2) essential for life				1635952_at	2.8	0.47	5.01	0.0012	0.2229	l(2)efl	lethal (2) essential for life
	1641176_at	7.15	7.89	-1.67	0.004	0.4107	Lgr3	Leucine-rich repeat-containing G protein-coupled receptor 3				1641176_at	7.05	7.89	-1.78	0.0019	0.27	Lgr3	Leucine-rich repeat-containing G protein-coupled receptor 3
	1623787_at	9.38	8.62	1.69	0.0005	0.1659	LKRSDH	Lysine ketoglutarate reductase/saccharopine dehydrogenase				1623787_at	9.54	8.62	1.88	0.0002	0.0829	LKRSDH	Lysine ketoglutarate reductase/saccharopine dehydrogenase
	1626273_at	6.64	5.93	1.64	3.08e-05	0.0307	loh	lonely heart				1626273_at	6.54	5.93	1.53	0.0001	0.0558	loh	lonely heart
	1626531_at	7.5	6.9	1.51	0.0344	0.8692	Marcal1	CG3753 gene product from transcript CG3753-RA				1626531_at	7.62	6.9	1.64	0.0181	0.6318	Marcal1	CG3753 gene product from transcript CG3753-RA
	1639190_at	6.17	6.86	-1.61	0.0072	0.5612	mas	masquerade				1639190_at	6.27	6.86	-1.51	0.0183	0.6331	mas	masquerade
	1635354_at	0	2.56	-5.91	0.0254	0.8018	Mst36Fb	Male-specific transcript 36Fb				1635354_at	0	2.56	-5.91	0.0143	0.5904	Mst36Fb	Male-specific transcript 36Fb
	1631962_at	4.83	3.37	2.75	0.031	0.8498	MtnD	Metallothionein D				1631962_at	5.05	3.37	3.19	0.0186	0.635	MtnD	Metallothionein D
	1629784_a_at	3.72	1.36	5.14	0.0323	0.8627	Myo28B1	Myosin 28B1				1629784_a_at	3.79	1.36	5.39	0.0052	0.4304	Myo28B1	Myosin 28B1
	1632082_at	5.45	4.37	2.12	0.0017	0.3055	Ndg	Nidogen/entactin				1632082_at	5.66	4.37	2.46	0.0006	0.1392	Ndg	Nidogen/entactin
	1636627_at	3.49	1.66	3.56	0.0257	0.8023	Octbeta3R	Octopamine beta3 receptor				1636627_at	3.55	1.66	3.71	0.0214	0.6477	Octbeta3R	Octopamine beta3 receptor
	1634517_at	0.06	2.59	-5.78	0.031	0.8498	Or46a	Odorant receptor 46a				1641695_a_at	2.59	0.42	4.49	0.0324	0.7427	Or46a	Odorant receptor 46a
	1634394_at	4.9	5.51	-1.52	0.013	0.6809	Or67d	Odorant receptor 67d				1634394_at	4.01	5.51	-2.82	4.07e-05	0.0266	Or67d	Odorant receptor 67d
	1633181_at	4.89	3.11	3.42	0.0061	0.5294	Oseg2	Outer segment 2				1633181_at	5.22	3.11	4.3	0.0018	0.2684	Oseg2	Outer segment 2
	1629967_s_at	7.87	8.54	-1.6	0.0124	0.6712	park	parkin				1629967_s_at	7.86	8.54	-1.61	0.0354	0.7597	park	parkin
	1641605_at	1.27	2.93	-3.15	0.0028	0.3622	PIP82	CG11219 gene product from transcript CG11219-RA				1641605_at	0	2.93	-7.62	0.0005	0.1217	PIP82	CG11219 gene product from transcript CG11219-RA
	1628164_at	2.42	3.84	-2.67	0.0346	0.8692	Pp1-13C	Protein phosphatase 1 at 13C				1628164_at	2.37	3.84	-2.77	0.0145	0.5937	Pp1-13C	Protein phosphatase 1 at 13C
	1640167_s_at	10.17	9.26	1.87	0.0043	0.4278	RhoU; Tequila	CG34104 gene product from transcript CG34104-RB; CG4821 gene product from transcript CG4821-RG				1640167_s_at	8.67	9.26	-1.51	0.0279	0.7117	RhoU; Tequila	CG34104 gene product from transcript CG34104-RB; CG4821 gene product from transcript CG4821-RG
	1634167_a_at	7.79	6.91	1.84	0.0012	0.2553	sage	salivary gland-expressed bHLH				1634167_a_at	7.73	6.91	1.76	0.0009	0.178	sage	salivary gland-expressed bHLH
	1637412_a_at	6.53	7.32	-1.72	0.0241	0.7882	sas	stranded at second				1637412_a_at	6.31	7.32	-2.02	0.0064	0.4634	sas	stranded at second
	1633721_at	3.38	4.78	-2.63	0.0405	0.9	sdt	stardust				1639290_at	4.46	2.59	3.65	0.016	0.6098	sdt	stardust
	1636281_at	11.08	10.38	1.63	0.0181	0.7331	Sema-1b	CG6446 gene product from transcript CG6446-RA				1636281_at	11.03	10.38	1.57	0.0144	0.5929	Sema-1b	CG6446 gene product from transcript CG6446-RA
	1631534_at	6.64	7.25	-1.53	0.0235	0.7834	sfl	sulfateless				1631534_at	6.63	7.25	-1.54	0.0223	0.6597	sfl	sulfateless
	1622906_at	6.62	7.6	-1.97	0.009	0.6013	Sod3	Superoxide dismutase 3				1622906_at	6.53	7.6	-2.09	0.0174	0.6265	Sod3	Superoxide dismutase 3
	1639892_at	4.54	5.31	-1.71	0.0004	0.1437	Sodh-1	Sorbitol dehydrogenase 1				1639892_at	4.61	5.31	-1.62	0.0097	0.5362	Sodh-1	Sorbitol dehydrogenase 1
	1636331_at	7.31	8.79	-2.78	0.0002	0.1036	Sox102F	CG11153 gene product from transcript CG11153-RB				1636331_at	7.6	8.79	-2.28	0.0022	0.2789	Sox102F	CG11153 gene product from transcript CG11153-RB
	1625840_at	8.6	8	1.52	0.0054	0.4876	spartin	CG12001 gene product from transcript CG12001-RA				1625840_at	8.89	8	1.85	0.0009	0.1759	spartin	CG12001 gene product from transcript CG12001-RA
	1624432_at	3.86	4.87	-2.01	0.0021	0.3145	spz3	spatzle 3				1624432_at	3.95	4.87	-1.89	0.0061	0.4588	spz3	spatzle 3
	1630855_s_at	6.01	6.62	-1.52	0.0076	0.5612	Ste12DOR; Ste:CG33236; Ste:CG33237; Ste:CG33238; Ste:CG33239; Ste:CG33240; Ste:CG33241; Ste:CG33242; Ste:CG33243; Ste:CG33244; Ste:CG33245; Ste:CG33246; Ste:CG33247	Stellate 12D orphon; CG33236 gene product from transcript CG33236-RB; CG33237 gene product from transcript CG33237-RB; CG33238 gene product from transcript CG33238-RB; CG33239 gene product from transcript CG33239-RB; CG33240 gene product from transcript CG33240-RB; CG33241 gene product from transcript CG33241-RB; CG33242 gene product from transcript CG33242-RB; CG33243 gene product from transcrip…				1630855_s_at	5.98	6.62	-1.56	0.01	0.5362	Ste12DOR; Ste:CG33236; Ste:CG33237; Ste:CG33238; Ste:CG33239; Ste:CG33240; Ste:CG33241; Ste:CG33242; Ste:CG33243; Ste:CG33244; Ste:CG33245; Ste:CG33246; Ste:CG33247	Stellate 12D orphon; CG33236 gene product from transcript CG33236-RB; CG33237 gene product from transcript CG33237-RB; CG33238 gene product from transcript CG33238-RB; CG33239 gene product from transcript CG33239-RB; CG33240 gene product from transcript CG33240-RB; CG33241 gene product from transcript CG33241-RB; CG33242 gene product from transcript CG33242-RB; CG33243 gene product from transcrip…
	1627821_s_at	11.9	11.1	1.75	0.0017	0.3055	Syt7	Synaptotagmin 7				1627821_s_at	11.87	11.1	1.7	0.0059	0.4533	Syt7	Synaptotagmin 7
	1635107_at	4.05	0.78	9.6	0.0076	0.5612	Tet	Ten-Eleven Translocation (TET) family protein				1635107_at	2.34	0.78	2.95	0.0308	0.7313	Tet	Ten-Eleven Translocation (TET) family protein
	1635825_a_at	12.08	10.5	3	1.11e-06	0.0026	TFAM	mitochondrial transcription factor A				1635825_a_at	12.05	10.5	2.94	9.67e-07	0.002	TFAM	mitochondrial transcription factor A
	1635900_at	10.88	9.09	3.45	0.0238	0.7866	Thor	CG8846 gene product from transcript CG8846-RA				1635900_at	10.75	9.09	3.16	0.0194	0.6362	Thor	CG8846 gene product from transcript CG8846-RA
	1627582_a_at	10.67	9.29	2.61	0.0023	0.3301	Tret1-1	Trehalose transporter 1-1				1627582_a_at	10.7	9.29	2.66	0.0095	0.5332	Tret1-1	Trehalose transporter 1-1
	1633017_at	3.24	4.5	-2.4	0.0414	0.9051	Tsf3	Transferrin 3				1633017_at	2.47	4.5	-4.07	0.0415	0.7842	Tsf3	Transferrin 3
	1632070_at	7.95	8.62	-1.59	0.0068	0.5506	Ugt58Fa	CG4414 gene product from transcript CG4414-RB				1632070_at	7.94	8.62	-1.61	0.0189	0.635	Ugt58Fa	CG4414 gene product from transcript CG4414-RB
	1624411_at	7.23	7.83	-1.52	0.0078	0.5698	unc80	CG18437 gene product from transcript CG18437-RF				1624411_at	6.89	7.83	-1.93	0.0013	0.2309	unc80	CG18437 gene product from transcript CG18437-RF
	1635447_at	4.45	6.35	-3.73	0.0016	0.3055	veil	CG4827 gene product from transcript CG4827-RB				1635447_at	4.83	6.35	-2.88	0.0089	0.5149	veil	CG4827 gene product from transcript CG4827-RB
	1640102_at	1.2	3.74	-5.78	0.0458	0.9092	wake	wide awake				1640102_at	0.93	3.74	-6.99	0.0303	0.7299	wake	wide awake
	1627807_at	0.6	3.3	-6.52	0.0378	0.8889	w-cup	world cup				1627807_at	0.11	3.3	-9.17	0.0167	0.6195	w-cup	world cup
	1633285_at	5.92	4.88	2.06	0.0102	0.6396	y	yellow				1633285_at	6.88	4.88	3.99	3.63e-05	0.0255	y	yellow
