# Supplementary material for: Ras-ERK-ETS inhibition alleviates neuronal mitochondrial dysfunction by reprogramming mitochondrial retrograde signaling
Source: PLoS Genet. 2018 Jul 30;14(7):e1007567. doi: 10.1371/journal.pgen.1007567 (PMC6085068; doi:10.1371/journal.pgen.1007567)
Supplement: S11 Table — (XLSX) [file pgen.1007567.s019.xlsx]

## Sheet: Sheet1
Control vs TFAM o/e	ID	TFAM o/e Avg (log2)	W Avg (log2)	Fold Change	P-val	FDR P-val	Gene Symbol	Description		TFAM o/e vs TFAM o/e, Pnt RNAi	ID	TFAM o/e+Pnt RNAi Avg (log2)	TFAM o/e	Fold Change	P-val	FDR P-val	Gene Symbol	Description
	1633624_s_at	8.28	7.35	1.9	0.0076	0.5612	alphaTub84D	alpha-Tubulin at 84D			1633624_s_at	6.8	8.28	-2.79	0.0001	0.0855	alphaTub84D	alpha-Tubulin at 84D
	1633153_at	6.13	5.29	1.8	0.0082	0.5793	cdc14	cell division cycle 14			1633153_at	5.27	6.13	-1.82	0.0137	0.7859	cdc14	cell division cycle 14
	1625769_at	6.35	4.65	3.25	1.52e-05	0.0192	CG1113; DsecGM10796	CG1113 gene product from transcript CG1113-RB			1625769_at	4.88	6.35	-2.77	0.001	0.2872	CG1113; DsecGM10796	CG1113 gene product from transcript CG1113-RB
	1629446_at	3.04	4.04	-2	0.0371	0.8847	CG1136	CG1136 gene product from transcript CG1136-RA			1629446_at	4.31	3.04	2.42	0.0188	0.8719	CG1136	CG1136 gene product from transcript CG1136-RA
	1629511_at	5.1	7.11	-4.03	0.0002	0.0813	CG5326	CG5326 gene product from transcript CG5326-RA			1629511_at	6.16	5.1	2.09	0.0329	1	CG5326	CG5326 gene product from transcript CG5326-RA
	1623166_at	6.4	5.81	1.5	0.0019	0.3145	CG6071	CG6071 gene product from transcript CG6071-RA			1623166_at	5.63	6.4	-1.7	0.0006	0.2004	CG6071	CG6071 gene product from transcript CG6071-RA
	1630065_at	8.49	9.33	-1.79	0.0011	0.2336	CG6912	CG6912 gene product from transcript CG6912-RA			1630065_at	9.35	8.49	1.81	0.0019	0.3909	CG6912	CG6912 gene product from transcript CG6912-RA
	1638461_s_at	3.82	5.06	-2.35	0.0116	0.6579	CG7271; term	CG7271 gene product from transcript CG7271-RA; terminus			1638461_s_at	4.87	3.82	2.06	0.0347	1	CG7271; term	CG7271 gene product from transcript CG7271-RA; terminus
	1632209_at	0.14	3	-7.28	0.01	0.6308	CG7829	CG7829 gene product from transcript CG7829-RA			1632209_at	4.02	0.14	14.74	0.0117	0.7549	CG7829	CG7829 gene product from transcript CG7829-RA
	1625031_at	8.25	7.48	1.7	0.0017	0.3055	CG7841	CG7841 gene product from transcript CG7841-RB			1625031_at	7.5	8.25	-1.68	0.0057	0.5719	CG7841	CG7841 gene product from transcript CG7841-RB
	1639838_at	5.48	6.1	-1.54	0.0369	0.8847	CG8483	CG8483 gene product from transcript CG8483-RA			1639838_at	6.08	5.48	1.52	0.0396	1	CG8483	CG8483 gene product from transcript CG8483-RA
	1624414_at	5.14	4.13	2.01	0.0131	0.6823	CG10041	CG10041 gene product from transcript CG10041-RA			1624414_at	4.25	5.14	-1.85	0.0257	0.9336	CG10041	CG10041 gene product from transcript CG10041-RA
	1629726_at	6.3	5.65	1.57	0.0216	0.7725	CG10472; DyakGE20514	CG10472 gene product from transcript CG10472-RA; CG10472			1629726_at	4.8	6.3	-2.84	2.84e-05	0.0299	CG10472; DyakGE20514	CG10472 gene product from transcript CG10472-RA; CG10472
	1638675_at	0	3.17	-9.02	0.0272	0.8202	CG10680	CG10680 gene product from transcript CG10680-RB			1638675_at	3.44	0	10.87	0.0302	0.9808	CG10680	CG10680 gene product from transcript CG10680-RB
	1631756_at	4.08	5.19	-2.16	0.0121	0.6622	CG10859	CG10859 gene product from transcript CG10859-RA			1631756_at	5.06	4.08	1.97	0.0338	1	CG10859	CG10859 gene product from transcript CG10859-RA
	1626075_at	0.65	3.09	-5.45	0.0006	0.1659	CG11664; DereGG12816; DsimCG11664; DyakGE16645	CG11664 gene product from transcript CG11664-RA			1626075_at	3.12	0.65	5.56	0.0021	0.3982	CG11664; DereGG12816; DsimCG11664; DyakGE16645	CG11664 gene product from transcript CG11664-RA
	1624260_at	0.24	2.22	-3.96	0.0257	0.8023	CG11977	CG11977 gene product from transcript CG11977-RB			1624260_at	2.58	0.24	5.06	0.0114	0.7533	CG11977	CG11977 gene product from transcript CG11977-RB
	1628437_at	2.45	0.15	4.93	0.0155	0.7062	CG12783	CG12783 gene product from transcript CG12783-RC			1628437_at	0.06	2.45	-5.25	0.0432	1	CG12783	CG12783 gene product from transcript CG12783-RC
	1629232_at	3.24	4.74	-2.84	0.0006	0.1765	CG12869	CG12869 gene product from transcript CG12869-RA			1629232_at	4.49	3.24	2.38	0.0035	0.5163	CG12869	CG12869 gene product from transcript CG12869-RA
	1639840_at	2.06	2.89	-1.79	0.0415	0.9058	CG12898	CG12898 gene product from transcript CG12898-RA			1639840_at	3.54	2.06	2.79	0.0112	0.7533	CG12898	CG12898 gene product from transcript CG12898-RA
	1627941_at	0	3.71	-13.11	1.03e-05	0.015	CG12984	CG12984 gene product from transcript CG12984-RA			1627941_at	1.31	0	2.48	0.0299	0.9808	CG12984	CG12984 gene product from transcript CG12984-RA
	1638433_at	4.61	0.53	16.91	0.0013	0.2822	CG13135	CG13135 gene product from transcript CG13135-RC			1625802_a_at	2.59	0.9	3.23	0.0056	0.5719	CG13135	CG13135 gene product from transcript CG13135-RC
	1629716_a_at	7.11	6.22	1.86	0.0006	0.1659	CG13284	CG13284 gene product from transcript CG13284-RE			1629716_a_at	6.27	7.11	-1.79	0.001	0.29	CG13284	CG13284 gene product from transcript CG13284-RE
	1639443_at	4.96	5.65	-1.62	0.0381	0.8904	CG13631	CG13631 gene product from transcript CG13631-RB			1639443_at	6.45	4.96	2.81	6.18e-05	0.0558	CG13631	CG13631 gene product from transcript CG13631-RB
	1640312_at	3.51	4.14	-1.54	0.0432	0.909	CG13708	CG13708 gene product from transcript CG13708-RB			1640312_at	4.69	3.51	2.25	0.0422	1	CG13708	CG13708 gene product from transcript CG13708-RB
	1634062_at	3.46	0.84	6.15	0.0032	0.3846	CG14218	CG14218 gene product from transcript CG14218-RC			1634062_at	1.23	3.46	-4.7	0.0093	0.7033	CG14218	CG14218 gene product from transcript CG14218-RC
	1636421_at	4.49	5.62	-2.19	0.0087	0.5922	CG14260	CG14260 gene product from transcript CG14260-RA			1636421_at	5.57	4.49	2.11	0.0094	0.7033	CG14260	CG14260 gene product from transcript CG14260-RA
	1630608_at	5.92	4.8	2.17	0.0161	0.7104	CG14608	CG14608 gene product from transcript CG14608-RC			1630608_at	4.42	5.92	-2.83	0.0073	0.6387	CG14608	CG14608 gene product from transcript CG14608-RC
	1632970_at	1.43	2.7	-2.42	0.0353	0.8753	CG15336	CG15336 gene product from transcript CG15336-RD			1632970_at	2.6	1.43	2.25	0.0464	1	CG15336	CG15336 gene product from transcript CG15336-RD
	1630088_at	5.52	6.29	-1.71	0.0233	0.7815	CG16743; DyakGE18499	CG16743 gene product from transcript CG16743-RB; CG16743			1630088_at	6.52	5.52	2.01	0.0176	0.848	CG16743; DyakGE18499	CG16743 gene product from transcript CG16743-RB; CG16743
	1628644_at	0.57	2.17	-3.03	0.0181	0.7331	CG17350	CG17350 gene product from transcript CG17350-RA			1628644_at	2.64	0.57	4.18	0.0224	0.9111	CG17350	CG17350 gene product from transcript CG17350-RA
	1641107_at	0.89	2.85	-3.88	0.0443	0.909	CG17732	CG17732 gene product from transcript CG17732-RB			1641107_at	3.27	0.89	5.21	0.0098	0.7303	CG17732	CG17732 gene product from transcript CG17732-RB
	1640147_at	1.22	3.28	-4.16	0.009	0.6013	CG18518	CG18518 gene product from transcript CG18518-RA			1640147_at	3.6	1.22	5.22	0.0025	0.432	CG18518	CG18518 gene product from transcript CG18518-RA
	1637746_at	5.17	7.04	-3.65	0.0036	0.392	CG18545	CG18545 gene product from transcript CG18545-RA			1637746_at	7.13	5.17	3.9	0.0019	0.3909	CG18545	CG18545 gene product from transcript CG18545-RA
	1637465_at	5	0.52	22.34	0.0002	0.0887	CG31157	CG31157 gene product from transcript CG31157-RD			1637465_at	0	5	-32.07	0.0006	0.2004	CG31157	CG31157 gene product from transcript CG31157-RD
	1630988_at	6.92	6.17	1.68	0.0021	0.3145	CG31347	CG31347 gene product from transcript CG31347-RA			1630988_at	6.12	6.92	-1.74	0.0005	0.2004	CG31347	CG31347 gene product from transcript CG31347-RA
	1631293_at	2.45	0	5.47	0.045	0.909	CG31600	CG31600 gene product from transcript CG31600-RB			1631293_at	0.62	2.45	-3.55	0.0235	0.9278	CG31600	CG31600 gene product from transcript CG31600-RB
	1630359_at	0	2.85	-7.23	0.0498	0.9181	CG31810	CG31810 gene product from transcript CG31810-RA			1630359_at	3.04	0	8.21	0.0126	0.7677	CG31810	CG31810 gene product from transcript CG31810-RA
	1626012_at	1.9	4.1	-4.58	0.0497	0.9181	CG32846	CG32846 gene product from transcript CG32846-RB			1626012_at	4.68	1.9	6.85	0.0246	0.9327	CG32846	CG32846 gene product from transcript CG32846-RB
	1637063_at	4.39	5.96	-2.98	0.0015	0.2984	CG33099	CG33099 gene product from transcript CG33099-RA			1637063_at	6.27	4.39	3.68	0.0005	0.2004	CG33099	CG33099 gene product from transcript CG33099-RA
	1628002_at	0	2.19	-4.57	0.0202	0.7639	CG33986	CG33986 gene product from transcript CG33986-RB			1628002_at	3.78	0	13.75	0.0006	0.2004	CG33986	CG33986 gene product from transcript CG33986-RB
	1634750_at	2.8	0	6.95	0.0141	0.6933	CG34033	CG34033 gene product from transcript CG34033-RA			1634750_at	0	2.8	-6.95	0.0312	0.9875	CG34033	CG34033 gene product from transcript CG34033-RA
	1639343_at	3.42	2.15	2.41	0.0072	0.5612	CG34384	CG34384 gene product from transcript CG34384-RC			1627196_at	5.13	4.37	1.7	0.0362	1	CG34384	CG34384 gene product from transcript CG34384-RC
	1630507_at	1.66	0.87	1.73	0.0427	0.909	CG42339	CG42339 gene product from transcript CG42339-RB			1630507_at	0.82	1.66	-1.79	0.0498	1	CG42339	CG42339 gene product from transcript CG42339-RB
	1639307_at	10.22	10.95	-1.67	5.28e-06	0.0091	CG42375; CG9288; DyakGE26300	CG42375 gene product from transcript CG42375-RA; CG9288 gene product from transcript CG9288-RA; CG9288			1639307_at	8.96	10.22	-2.39	3.56e-08	0.0003	CG42375; CG9288; DyakGE26300	CG42375 gene product from transcript CG42375-RA; CG9288 gene product from transcript CG9288-RA; CG9288
	1629147_at	4.42	2.34	4.23	0.0366	0.8845	CG42633	CG42633 gene product from transcript CG42633-RA			1629147_at	1.82	4.42	-6.08	0.0134	0.7835	CG42633	CG42633 gene product from transcript CG42633-RA
	1641522_at	0.38	3.83	-10.92	0.0002	0.1032	CG43089	CG43089 gene product from transcript CG43089-RC			1641522_at	3.59	0.38	9.27	0.0016	0.3852	CG43089	CG43089 gene product from transcript CG43089-RC
	1636657_at	0.87	3.03	-4.45	0.0089	0.6013	CheA87a	Chemosensory protein A 87a			1636657_at	3.5	0.87	6.18	0.0001	0.0844	CheA87a	Chemosensory protein A 87a
	1631345_at	1.72	2.93	-2.31	0.0381	0.8904	CrebB	Cyclic-AMP response element binding protein B			1631345_at	3.05	1.72	2.53	0.0381	1	CrebB	Cyclic-AMP response element binding protein B
	1632114_at	8.14	8.79	-1.56	0.0275	0.8228	Cyp12a4	CG6042 gene product from transcript CG6042-RA			1637622_s_at	7.32	3.3	16.17	2.02e-06	0.0046	Cyp12a4	CG6042 gene product from transcript CG6042-RA
	1627351_at	0.43	2.77	-5.04	0.0062	0.5302	cyr	cypher			1627351_at	3.1	0.43	6.37	0.0043	0.5473	cyr	cypher
	1626088_at	3.59	9.95	-81.68	6.78e-07	0.0024	DyakGE14518; Zip102B	CG2177; Zinc/iron regulated transporter-related protein 102B			1626088_at	9.13	3.59	46.44	3.49e-06	0.0066	DyakGE14518; Zip102B	CG2177; Zinc/iron regulated transporter-related protein 102B
	1639867_at	4.17	5.31	-2.2	0.0075	0.5612	ea	easter			1639867_at	5.14	4.17	1.96	0.0323	1	ea	easter
	1636042_at	0	3.35	-10.18	0.0114	0.6555	Gr23a	Gustatory receptor 23a			1636042_at	3.93	0	15.26	0.0205	0.9014	Gr23a	Gustatory receptor 23a
	1636055_at	8.65	3.33	39.95	0.0006	0.1659	Hsc70-2	Heat shock protein cognate 2			1636055_at	3.95	8.65	-26.03	0.0004	0.1938	Hsc70-2	Heat shock protein cognate 2
	1637046_at	4.5	5.35	-1.81	0.0139	0.6903	l(2)03659	lethal (2) 03659			1637046_at	5.36	4.5	1.82	0.0237	0.9296	l(2)03659	lethal (2) 03659
	1635952_at	2.63	0.47	4.46	0.0022	0.3145	l(2)efl	lethal (2) essential for life			1635952_at	1.43	2.63	-2.3	0.0039	0.5298	l(2)efl	lethal (2) essential for life
	1623900_a_at	6.53	7.35	-1.77	0.0008	0.1891	Mal-B2	Maltase B2			1623900_a_at	7.55	6.53	2.02	0.0041	0.5361	Mal-B2	Maltase B2
	1623531_at	0.37	3.71	-10.11	0.0144	0.6967	Mst89B	CG6864 gene product from transcript CG6864-RA			1623531_at	3.49	0.37	8.66	0.0154	0.7984	Mst89B	CG6864 gene product from transcript CG6864-RA
	1633211_a_at	7.06	5.93	2.18	0.0134	0.6831	mtsh	mitoshell			1633211_a_at	6.3	7.06	-1.7	0.0395	1	mtsh	mitoshell
	1634517_at	0.06	2.59	-5.78	0.031	0.8498	Or46a	Odorant receptor 46a			1634517_at	3.33	0.06	9.67	0.0038	0.5169	Or46a	Odorant receptor 46a
	1631260_at	0	2.2	-4.6	0.0417	0.9058	Or56a	Odorant receptor 56a			1631260_at	3.12	0	8.7	0.0478	1	Or56a	Odorant receptor 56a
	1640576_a_at	0.48	2.71	-4.7	0.0164	0.7104	osk	oskar			1640576_a_at	2.31	0.48	3.57	0.0251	0.9332	osk	oskar
	1630017_at	2.48	4.43	-3.87	0.0217	0.7725	Ptp99A	Protein tyrosine phosphatase 99A			1630017_at	3.92	2.48	2.71	0.0133	0.7815	Ptp99A	Protein tyrosine phosphatase 99A
	1632805_at	1.87	4.31	-5.43	0.0015	0.2984	Rcd-1r	Rcd-1 related			1632805_at	4.4	1.87	5.77	0.0026	0.4381	Rcd-1r	Rcd-1 related
	1633239_at	0.39	2.64	-4.75	0.0411	0.9044	r-cup	ryder cup			1633239_at	2.13	0.39	3.35	0.0177	0.848	r-cup	ryder cup
	1640167_s_at	10.17	9.26	1.87	0.0043	0.4278	RhoU; Tequila	CG34104 gene product from transcript CG34104-RB; CG4821 gene product from transcript CG4821-RG			1640167_s_at	9.05	10.17	-2.16	0.0006	0.2004	RhoU; Tequila	CG34104 gene product from transcript CG34104-RB; CG4821 gene product from transcript CG4821-RG
	1633905_at	7.07	8.62	-2.93	3.52e-05	0.0334	RpL28; snoRNA:Or-CD12	Ribosomal protein L28; ncRNA			1633905_at	8.73	7.07	3.17	1.8e-05	0.0207	RpL28; snoRNA:Or-CD12	Ribosomal protein L28; ncRNA
	1633721_at	3.38	4.78	-2.63	0.0405	0.9	sdt	stardust			1633721_at	4.36	3.38	1.97	0.0251	0.9332	sdt	stardust
	1633485_at	0.65	4.26	-12.22	4.25e-05	0.0352	sens-2	senseless-2			1633485_at	3.78	0.65	8.78	0.0002	0.1267	sens-2	senseless-2
	1629352_at	8.83	9.51	-1.6	0.0008	0.1891	sgl	sugarless			1629352_at	9.6	8.83	1.71	0.0004	0.1632	sgl	sugarless
	1630913_at	3.31	4.45	-2.21	0.0021	0.3145	Shroom	CG34379 gene product from transcript CG34379-RH			1630913_at	4.55	3.31	2.37	0.0022	0.4003	Shroom	CG34379 gene product from transcript CG34379-RH
	1636591_at	3.19	5.33	-4.4	0.0001	0.0811	SkpB	SKP1-related B			1636591_at	5.82	3.19	6.16	3.19e-05	0.0318	SkpB	SKP1-related B
	1634102_at	0.3	3.43	-8.7	0.0127	0.6809	sls	sallimus			1634102_at	3.14	0.3	7.15	0.0247	0.9327	sls	sallimus
	1623208_at	0.17	3.07	-7.46	0.0323	0.8627	Sox100B	CG15552 gene product from transcript CG15552-RA			1623208_at	2.88	0.17	6.57	0.0342	1	Sox100B	CG15552 gene product from transcript CG15552-RA
	1636331_at	7.31	8.79	-2.78	0.0002	0.1036	Sox102F	CG11153 gene product from transcript CG11153-RB			1636331_at	8.03	7.31	1.65	0.0163	0.822	Sox102F	CG11153 gene product from transcript CG11153-RB
	1639223_a_at	4.19	5.12	-1.91	0.0025	0.3425	sr	stripe			1639223_a_at	4.91	4.19	1.64	0.0252	0.9332	sr	stripe
	1635107_at	4.05	0.78	9.6	0.0076	0.5612	Tet	Ten-Eleven Translocation (TET) family protein			1635107_at	1.11	4.05	-7.66	0.018	0.8522	Tet	Ten-Eleven Translocation (TET) family protein
	1635447_at	4.45	6.35	-3.73	0.0016	0.3055	veil	CG4827 gene product from transcript CG4827-RB			1635447_at	5.39	4.45	1.91	0.0287	0.971	veil	CG4827 gene product from transcript CG4827-RB
	1633285_at	5.92	4.88	2.06	0.0102	0.6396	y	yellow			1633285_at	10.72	5.92	27.8	1e-09	1.9e-05	y	yellow
	1637961_at	0.51	2.62	-4.34	0.0376	0.8884	zen	zerknullt			1637961_at	3.67	0.51	8.95	0.0433	1	zen	zerknullt
	1630133_at	0.22	2.91	-6.46	0.0094	0.6149	zen2	zerknullt-related			1630133_at	3.24	0.22	8.1	0.0459	1	zen2	zerknullt-related
