# Supplementary material for: Ras-ERK-ETS inhibition alleviates neuronal mitochondrial dysfunction by reprogramming mitochondrial retrograde signaling
Source: PLoS Genet. 2018 Jul 30;14(7):e1007567. doi: 10.1371/journal.pgen.1007567 (PMC6085068; doi:10.1371/journal.pgen.1007567)
Supplement: S12 Table — (XLSX) [file pgen.1007567.s020.xlsx]

## Sheet: Sheet1
Control vs TFAM o/e	ID	TFAM o/e Avg (log2)	W Avg (log2)	Fold Change	P-val	FDR P-val	Gene Symbol	Description		TFAM o/e vs TFAM o/e, Aop RNAi	ID	TFAM o/e+Aop RNAi Avg (log2)	TFAM o/e Avg (log2)	Fold Change	P-val	FDR P-val	Gene Symbol	Description
	1633624_s_at	8.28	7.35	1.9	0.0076	0.5612	alphaTub84D	alpha-Tubulin at 84D			1633624_s_at	7.29	8.28	-1.99	0.0055	0.7945	alphaTub84D	alpha-Tubulin at 84D
	1636925_at	7.32	6.46	1.82	0.0104	0.6399	ATPsynepsilonL	ATP synthase, epsilon subunit-like			1636925_at	6.57	7.32	-1.68	0.0427	1	ATPsynepsilonL	ATP synthase, epsilon subunit-like
	1632761_at	6.47	7.26	-1.73	0.0079	0.5717	beat-IIIa; CG34106	CG12621 gene product from transcript CG12621-RE; CG34106 gene product from transcript CG34106-RB			1632761_at	7.33	6.47	1.81	0.0054	0.7796	beat-IIIa; CG34106	CG12621 gene product from transcript CG12621-RE; CG34106 gene product from transcript CG34106-RB
	1629446_at	3.04	4.04	-2	0.0371	0.8847	CG1136	CG1136 gene product from transcript CG1136-RA			1629446_at	4.6	3.04	2.95	0.0306	1	CG1136	CG1136 gene product from transcript CG1136-RA
	1633315_at	10.97	10.16	1.76	0.0107	0.6435	CG2006	CG2006 gene product from transcript CG2006-RA			1633315_at	10.22	10.97	-1.68	0.0107	0.9703	CG2006	CG2006 gene product from transcript CG2006-RA
	1640942_at	1.83	0	3.55	0.0287	0.8325	CG3251	CG3251 gene product from transcript CG3251-RA			1640942_at	0	1.83	-3.55	0.0287	1	CG3251	CG3251 gene product from transcript CG3251-RA
	1630180_at	3.59	0.82	6.82	0.0018	0.3055	CG4815	CG4815 gene product from transcript CG4815-RA			1630180_at	0.01	3.59	-11.95	0.0019	0.5157	CG4815	CG4815 gene product from transcript CG4815-RA
	1629511_at	5.1	7.11	-4.03	0.0002	0.0813	CG5326	CG5326 gene product from transcript CG5326-RA			1629511_at	5.93	5.1	1.78	0.0352	1	CG5326	CG5326 gene product from transcript CG5326-RA
	1632176_at	1.4	2.44	-2.06	0.0397	0.8917	CG5623	CG5623 gene product from transcript CG5623-RA			1632176_at	3.22	1.4	3.52	0.0254	1	CG5623	CG5623 gene product from transcript CG5623-RA
	1634190_a_at	0.79	3.29	-5.66	0.0027	0.3541	CG6138	CG6138 gene product from transcript CG6138-RA			1634190_a_at	3.78	0.79	7.93	0.0182	1	CG6138	CG6138 gene product from transcript CG6138-RA
	1639488_at	0	1.96	-3.9	0.0325	0.865	CG6140	CG6140 gene product from transcript CG6140-RB			1639488_at	2.4	0	5.26	0.0066	0.8445	CG6140	CG6140 gene product from transcript CG6140-RB
	1639974_a_at	5.77	6.54	-1.71	0.0039	0.4107	CG6569	CG6569 gene product from transcript CG6569-RA			1639974_a_at	6.5	5.77	1.66	0.0479	1	CG6569	CG6569 gene product from transcript CG6569-RA
	1630065_at	8.49	9.33	-1.79	0.0011	0.2336	CG6912	CG6912 gene product from transcript CG6912-RA			1630065_at	9.38	8.49	1.85	0.0004	0.1937	CG6912	CG6912 gene product from transcript CG6912-RA
	1626684_at	11.69	10.37	2.5	8.54e-07	0.0024	CG7607	CG7607 gene product from transcript CG7607-RA			1626684_at	10.16	11.69	-2.88	2.45e-07	0.0015	CG7607	CG7607 gene product from transcript CG7607-RA
	1631848_at	0.58	2.75	-4.51	0.0018	0.3055	CG9235	CG9235 gene product from transcript CG9235-RA			1631848_at	2.06	0.58	2.8	0.0396	1	CG9235	CG9235 gene product from transcript CG9235-RA
	1628127_at	0	3.34	-10.11	0.005	0.4608	CG9926; DyakGE24404	CG9926 gene product from transcript CG9926-RB; CG9926			1628127_at	2.85	0	7.23	0.0449	1	CG9926; DyakGE24404	CG9926 gene product from transcript CG9926-RB; CG9926
	1629726_at	6.3	5.65	1.57	0.0216	0.7725	CG10472; DyakGE20514	CG10472 gene product from transcript CG10472-RA; CG10472			1629726_at	5.57	6.3	-1.66	0.0064	0.839	CG10472; DyakGE20514	CG10472 gene product from transcript CG10472-RA; CG10472
	1626075_at	0.65	3.09	-5.45	0.0006	0.1659	CG11664; DereGG12816; DsimCG11664; DyakGE16645	CG11664 gene product from transcript CG11664-RA			1626075_at	2.72	0.65	4.22	0.0064	0.8391	CG11664; DereGG12816; DsimCG11664; DyakGE16645	CG11664 gene product from transcript CG11664-RA
	1629232_at	3.24	4.74	-2.84	0.0006	0.1765	CG12869	CG12869 gene product from transcript CG12869-RA			1629232_at	4.4	3.24	2.23	0.0039	0.6648	CG12869	CG12869 gene product from transcript CG12869-RA
	1627941_at	0	3.71	-13.11	1.03e-05	0.015	CG12984	CG12984 gene product from transcript CG12984-RA			1627941_at	3.32	0	9.98	9.77e-05	0.1028	CG12984	CG12984 gene product from transcript CG12984-RA
	1634127_a_at	8.67	7.76	1.89	0.0171	0.7134	CG13029; DereGG13586	CG13029 gene product from transcript CG13029-RC; CG13029			1634127_a_at	7.5	8.67	-2.26	0.0003	0.1935	CG13029; DereGG13586	CG13029 gene product from transcript CG13029-RC; CG13029
	1629022_at	2.52	0	5.74	0.0451	0.909	CG13991	CG13991 gene product from transcript CG13991-RA			1629022_at	0.34	2.52	-4.53	0.0294	1	CG13991	CG13991 gene product from transcript CG13991-RA
	1634062_at	3.46	0.84	6.15	0.0032	0.3846	CG14218	CG14218 gene product from transcript CG14218-RC			1634062_at	0	3.46	-10.99	0.0022	0.5336	CG14218	CG14218 gene product from transcript CG14218-RC
	1636390_at	0.07	2.66	-6.02	0.0164	0.7104	CG14568	CG14568 gene product from transcript CG14568-RA			1636390_at	3.03	0.07	7.82	0.0222	1	CG14568	CG14568 gene product from transcript CG14568-RA
	1635432_at	0	3.61	-12.19	0.0045	0.4348	CG14607	CG14607 gene product from transcript CG14607-RB			1635432_at	3.79	0	13.82	0.0028	0.6057	CG14607	CG14607 gene product from transcript CG14607-RB
	1630608_at	5.92	4.8	2.17	0.0161	0.7104	CG14608	CG14608 gene product from transcript CG14608-RC			1630608_at	4.73	5.92	-2.28	0.0268	1	CG14608	CG14608 gene product from transcript CG14608-RC
	1638974_at	4.93	3.18	3.38	0.0305	0.8472	CG14963	CG14963 gene product from transcript CG14963-RA			1638974_at	3.4	4.93	-2.9	0.0156	1	CG14963	CG14963 gene product from transcript CG14963-RA
	1637746_at	5.17	7.04	-3.65	0.0036	0.392	CG18545	CG18545 gene product from transcript CG18545-RA			1637746_at	4.22	5.17	-1.93	0.0045	0.7284	CG18545	CG18545 gene product from transcript CG18545-RA
	1639466_s_at	1.62	4.37	-6.73	0.0105	0.6415	CG30101	CG30101 gene product from transcript CG30101-RA			1639466_s_at	4.41	1.62	6.92	0.0095	0.9614	CG30101	CG30101 gene product from transcript CG30101-RA
	1637465_at	5	0.52	22.34	0.0002	0.0887	CG31157	CG31157 gene product from transcript CG31157-RD			1637465_at	0.41	5	-24.1	0.0001	0.1487	CG31157	CG31157 gene product from transcript CG31157-RD
	1630988_at	6.92	6.17	1.68	0.0021	0.3145	CG31347	CG31347 gene product from transcript CG31347-RA			1630988_at	5.91	6.92	-2.01	0.0007	0.2978	CG31347	CG31347 gene product from transcript CG31347-RA
	1631293_at	2.45	0	5.47	0.045	0.909	CG31600	CG31600 gene product from transcript CG31600-RB			1631293_at	0.38	2.45	-4.2	0.0157	1	CG31600	CG31600 gene product from transcript CG31600-RB
	1630359_at	0	2.85	-7.23	0.0498	0.9181	CG31810	CG31810 gene product from transcript CG31810-RA			1630359_at	3.34	0	10.14	0.0213	1	CG31810	CG31810 gene product from transcript CG31810-RA
	1639150_at	5.85	4.92	1.9	0.0286	0.8312	CG32071	CG32071 gene product from transcript CG32071-RA			1639150_at	4.42	5.85	-2.68	0.0137	1	CG32071	CG32071 gene product from transcript CG32071-RA
	1638611_at	5.1	4.11	1.99	0.0091	0.6043	CG32369	CG32369 gene product from transcript CG32369-RC			1638611_at	4.34	5.1	-1.69	0.0095	0.9614	CG32369	CG32369 gene product from transcript CG32369-RC
	1637063_at	4.39	5.96	-2.98	0.0015	0.2984	CG33099	CG33099 gene product from transcript CG33099-RA			1637063_at	6	4.39	3.05	0.0008	0.3257	CG33099	CG33099 gene product from transcript CG33099-RA
	1628002_at	0	2.19	-4.57	0.0202	0.7639	CG33986	CG33986 gene product from transcript CG33986-RB			1628002_at	1.89	0	3.71	0.0498	1	CG33986	CG33986 gene product from transcript CG33986-RB
	1634750_at	2.8	0	6.95	0.0141	0.6933	CG34033	CG34033 gene product from transcript CG34033-RA			1634750_at	0	2.8	-6.95	0.0099	0.9614	CG34033	CG34033 gene product from transcript CG34033-RA
	1627604_at	6.04	3.19	7.2	0.0009	0.211	CG34109	CG34109 gene product from transcript CG34109-RC			1627076_at	3.52	1.23	4.88	0.048	1	CG34109	CG34109 gene product from transcript CG34109-RC
	1628192_at	0	1.89	-3.71	0.0046	0.4415	CG34113	CG34113 gene product from transcript CG34113-RP			1625194_at	0.93	3.42	-5.61	0.0182	1	CG34113	CG34113 gene product from transcript CG34113-RP
	1628661_at	4.96	5.67	-1.64	0.0085	0.589	CG34393	CG34393 gene product from transcript CG34393-RA			1628661_at	5.6	4.96	1.57	0.0145	1	CG34393	CG34393 gene product from transcript CG34393-RA
	1637753_at	0.42	3	-6.01	0.0279	0.8262	CG42326	CG42326 gene product from transcript CG42326-RE			1637753_at	3.23	0.42	7.03	0.0035	0.6623	CG42326	CG42326 gene product from transcript CG42326-RE
	1639307_at	10.22	10.95	-1.67	5.28e-06	0.0091	CG42375; CG9288; DyakGE26300	CG42375 gene product from transcript CG42375-RA; CG9288 gene product from transcript CG9288-RA; CG9288			1639307_at	9.1	10.22	-2.17	1.18e-07	0.0011	CG42375; CG9288; DyakGE26300	CG42375 gene product from transcript CG42375-RA; CG9288 gene product from transcript CG9288-RA; CG9288
	1641522_at	0.38	3.83	-10.92	0.0002	0.1032	CG43089	CG43089 gene product from transcript CG43089-RC			1641522_at	2.82	0.38	5.45	0.0063	0.8361	CG43089	CG43089 gene product from transcript CG43089-RC
	1636657_at	0.87	3.03	-4.45	0.0089	0.6013	CheA87a	Chemosensory protein A 87a			1636657_at	2.55	0.87	3.2	0.0078	0.9242	CheA87a	Chemosensory protein A 87a
	1625570_at	3.68	4.57	-1.85	0.0389	0.8905	Cpr64Ac	Cuticular protein 64Ac			1625570_at	4.66	3.68	1.96	0.0299	1	Cpr64Ac	Cuticular protein 64Ac
	1631345_at	1.72	2.93	-2.31	0.0381	0.8904	CrebB	Cyclic-AMP response element binding protein B			1631345_at	3.99	1.72	4.85	0.0073	0.912	CrebB	Cyclic-AMP response element binding protein B
	1626088_at	3.59	9.95	-81.68	6.78e-07	0.0024	DyakGE14518; Zip102B	CG2177; Zinc/iron regulated transporter-related protein 102B			1626088_at	9.95	3.59	81.81	6.27e-07	0.003	DyakGE14518; Zip102B	CG2177; Zinc/iron regulated transporter-related protein 102B
	1631917_at	0	2.27	-4.81	0.008	0.5717	Dys	Dystrophin			1623999_at	1.26	2.94	-3.21	0.0115	0.9878	Dys	Dystrophin
	1630032_at	4.01	1.72	4.89	0.0216	0.7725	eys	eyes shut			1630032_at	1.15	4.01	-7.25	0.0022	0.5336	eys	eyes shut
	1636042_at	0	3.35	-10.18	0.0114	0.6555	Gr23a	Gustatory receptor 23a			1636042_at	3.34	0	10.11	0.011	0.9727	Gr23a	Gustatory receptor 23a
	1636055_at	8.65	3.33	39.95	0.0006	0.1659	Hsc70-2	Heat shock protein cognate 2			1636055_at	3.7	8.65	-30.91	3.87e-05	0.0565	Hsc70-2	Heat shock protein cognate 2
	1634493_at	0	2.79	-6.91	0.0438	0.909	LysS	Lysozyme S			1634493_at	4.06	0	16.66	0.0028	0.6057	LysS	Lysozyme S
	1626914_at	3.58	0	11.95	0.03	0.8472	MsR1	Myosuppressin receptor 1			1626914_at	0.48	3.58	-8.57	0.043	1	MsR1	Myosuppressin receptor 1
	1629362_at	9.69	10.57	-1.83	0.0002	0.0936	mthl8	methuselah-like 8			1629362_at	10.51	9.69	1.77	0.0005	0.2378	mthl8	methuselah-like 8
	1633211_a_at	7.06	5.93	2.18	0.0134	0.6831	mtsh	mitoshell			1633211_a_at	6.18	7.06	-1.84	0.0299	1	mtsh	mitoshell
	1632239_at	3.16	0.01	8.83	0.019	0.7454	Obp85a	Odorant-binding protein 85a			1632239_at	0	3.16	-8.91	0.0295	1	Obp85a	Odorant-binding protein 85a
	1634517_at	0.06	2.59	-5.78	0.031	0.8498	Or46a	Odorant receptor 46a			1634517_at	3	0.06	7.71	0.0155	1	Or46a	Odorant receptor 46a
	1631260_at	0	2.2	-4.6	0.0417	0.9058	Or56a	Odorant receptor 56a			1631260_at	2.54	0	5.81	0.0205	1	Or56a	Odorant receptor 56a
	1634394_at	4.9	5.51	-1.52	0.013	0.6809	Or67d	Odorant receptor 67d			1634394_at	4.01	4.9	-1.85	0.0056	0.7945	Or67d	Odorant receptor 67d
	1640576_a_at	0.48	2.71	-4.7	0.0164	0.7104	osk	oskar			1640576_a_at	2.57	0.48	4.27	0.0108	0.9727	osk	oskar
	1631454_a_at	0.71	2.38	-3.19	0.0254	0.8018	pio	piopio			1631454_a_at	2.32	0.71	3.05	0.0252	1	pio	piopio
	1630017_at	2.48	4.43	-3.87	0.0217	0.7725	Ptp99A	Protein tyrosine phosphatase 99A			1630017_at	3.9	2.48	2.67	0.0447	1	Ptp99A	Protein tyrosine phosphatase 99A
	1632805_at	1.87	4.31	-5.43	0.0015	0.2984	Rcd-1r	Rcd-1 related			1632805_at	4.13	1.87	4.8	0.0039	0.6648	Rcd-1r	Rcd-1 related
	1635217_at	1.27	3.65	-5.2	0.0223	0.7729	Rgk2	Rad, Gem/Kir family member 2			1635217_at	2.9	1.27	3.11	0.0462	1	Rgk2	Rad, Gem/Kir family member 2
	1640167_s_at	10.17	9.26	1.87	0.0043	0.4278	RhoU; Tequila	CG34104 gene product from transcript CG34104-RB; CG4821 gene product from transcript CG4821-RG			1640167_s_at	8.67	10.17	-2.82	6.09e-05	0.0769	RhoU; Tequila	CG34104 gene product from transcript CG34104-RB; CG4821 gene product from transcript CG4821-RG
	1633905_at	7.07	8.62	-2.93	3.52e-05	0.0334	RpL28; snoRNA:Or-CD12	Ribosomal protein L28; ncRNA			1633905_at	8.42	7.07	2.54	3.26e-05	0.0561	RpL28; snoRNA:Or-CD12	Ribosomal protein L28; ncRNA
	1639402_a_at	4.75	6.02	-2.4	0.0376	0.8884	scrib	scribbled			1639402_a_at	6.14	4.75	2.62	0.0038	0.6648	scrib	scribbled
	1633485_at	0.65	4.26	-12.22	4.25e-05	0.0352	sens-2	senseless-2			1633485_at	3.6	0.65	7.77	0.0002	0.1912	sens-2	senseless-2
	1638398_at	6.05	6.65	-1.51	0.0103	0.6399	Shal	Shaker cognate l			1638398_at	6.81	6.05	1.69	0.0018	0.5157	Shal	Shaker cognate l
	1630913_at	3.31	4.45	-2.21	0.0021	0.3145	Shroom	CG34379 gene product from transcript CG34379-RH			1630913_at	4.28	3.31	1.96	0.0259	1	Shroom	CG34379 gene product from transcript CG34379-RH
	1636591_at	3.19	5.33	-4.4	0.0001	0.0811	SkpB	SKP1-related B			1636591_at	4.67	3.19	2.79	0.0037	0.6648	SkpB	SKP1-related B
	1634102_at	0.3	3.43	-8.7	0.0127	0.6809	sls	sallimus			1634102_at	3.38	0.3	8.44	0.045	1	sls	sallimus
	1633266_at	2.64	0	6.25	0.0031	0.3808	Spn75F	Serpin 75F			1633266_at	0.32	2.64	-5	0.0066	0.8445	Spn75F	Serpin 75F
	1639223_a_at	4.19	5.12	-1.91	0.0025	0.3425	sr	stripe			1639223_a_at	5.13	4.19	1.91	0.0054	0.7796	sr	stripe
	1631324_at	1.77	3.87	-4.3	0.0161	0.7104	ssp5	short spindle 5			1631324_at	3.45	1.77	3.2	0.04	1	ssp5	short spindle 5
	1633285_at	5.92	4.88	2.06	0.0102	0.6396	y	yellow			1633285_at	6.88	5.92	1.94	0.0062	0.83	y	yellow
	1630133_at	0.22	2.91	-6.46	0.0094	0.6149	zen2	zerknullt-related			1630133_at	2.31	0.22	4.27	0.0406	1	zen2	zerknullt-related
