# Supplementary material for: Ras-ERK-ETS inhibition alleviates neuronal mitochondrial dysfunction by reprogramming mitochondrial retrograde signaling
Source: PLoS Genet. 2018 Jul 30;14(7):e1007567. doi: 10.1371/journal.pgen.1007567 (PMC6085068; doi:10.1371/journal.pgen.1007567)
Supplement: S13 Table — (XLSX) [file pgen.1007567.s021.xlsx]

## Sheet: Sheet1
TFAM o/e vs TFAM o/e, Pnt RNAi	ID	TFAM o/e+Pnt RNAi Avg (log2)	TFAM o/e	Fold Change	P-val	FDR P-val	Gene Symbol	Description				TFAM o/e vs TFAM o/e, Aop RNAi	ID	TFAM o/e+Aop RNAi Avg (log2)	TFAM o/e Avg (log2)	Fold Change	P-val	FDR P-val	Gene Symbol	Description
	1633624_s_at	6.8	8.28	-2.79	0.0001	0.0855	alphaTub84D	alpha-Tubulin at 84D					1633624_s_at	7.29	8.28	-1.99	0.0055	0.7945	alphaTub84D	alpha-Tubulin at 84D
	1629446_at	4.31	3.04	2.42	0.0188	0.8719	CG1136	CG1136 gene product from transcript CG1136-RA					1629446_at	4.6	3.04	2.95	0.0306	1	CG1136	CG1136 gene product from transcript CG1136-RA
	1629511_at	6.16	5.1	2.09	0.0329	1	CG5326	CG5326 gene product from transcript CG5326-RA					1629511_at	5.93	5.1	1.78	0.0352	1	CG5326	CG5326 gene product from transcript CG5326-RA
	1630065_at	9.35	8.49	1.81	0.0019	0.3909	CG6912	CG6912 gene product from transcript CG6912-RA					1630065_at	9.38	8.49	1.85	0.0004	0.1937	CG6912	CG6912 gene product from transcript CG6912-RA
	1629726_at	4.8	6.3	-2.84	2.84e-05	0.0299	CG10472; DyakGE20514	CG10472 gene product from transcript CG10472-RA; CG10472					1629726_at	5.57	6.3	-1.66	0.0064	0.839	CG10472; DyakGE20514	CG10472 gene product from transcript CG10472-RA; CG10472
	1626075_at	3.12	0.65	5.56	0.0021	0.3982	CG11664; DereGG12816; DsimCG11664; DyakGE16645	CG11664 gene product from transcript CG11664-RA					1626075_at	2.72	0.65	4.22	0.0064	0.8391	CG11664; DereGG12816; DsimCG11664; DyakGE16645	CG11664 gene product from transcript CG11664-RA
	1629232_at	4.49	3.24	2.38	0.0035	0.5163	CG12869	CG12869 gene product from transcript CG12869-RA					1629232_at	4.4	3.24	2.23	0.0039	0.6648	CG12869	CG12869 gene product from transcript CG12869-RA
	1627941_at	1.31	0	2.48	0.0299	0.9808	CG12984	CG12984 gene product from transcript CG12984-RA					1627941_at	3.32	0	9.98	9.77e-05	0.1028	CG12984	CG12984 gene product from transcript CG12984-RA
	1634062_at	1.23	3.46	-4.7	0.0093	0.7033	CG14218	CG14218 gene product from transcript CG14218-RC					1634062_at	0	3.46	-10.99	0.0022	0.5336	CG14218	CG14218 gene product from transcript CG14218-RC
	1630608_at	4.42	5.92	-2.83	0.0073	0.6387	CG14608	CG14608 gene product from transcript CG14608-RC					1630608_at	4.73	5.92	-2.28	0.0268	1	CG14608	CG14608 gene product from transcript CG14608-RC
	1637746_at	7.13	5.17	3.9	0.0019	0.3909	CG18545	CG18545 gene product from transcript CG18545-RA					1637746_at	4.22	5.17	-1.93	0.0045	0.7284	CG18545	CG18545 gene product from transcript CG18545-RA
	1637465_at	0	5	-32.07	0.0006	0.2004	CG31157	CG31157 gene product from transcript CG31157-RD					1637465_at	0.41	5	-24.1	0.0001	0.1487	CG31157	CG31157 gene product from transcript CG31157-RD
	1630988_at	6.12	6.92	-1.74	0.0005	0.2004	CG31347	CG31347 gene product from transcript CG31347-RA					1630988_at	5.91	6.92	-2.01	0.0007	0.2978	CG31347	CG31347 gene product from transcript CG31347-RA
	1631293_at	0.62	2.45	-3.55	0.0235	0.9278	CG31600	CG31600 gene product from transcript CG31600-RB					1631293_at	0.38	2.45	-4.2	0.0157	1	CG31600	CG31600 gene product from transcript CG31600-RB
	1630359_at	3.04	0	8.21	0.0126	0.7677	CG31810	CG31810 gene product from transcript CG31810-RA					1630359_at	3.34	0	10.14	0.0213	1	CG31810	CG31810 gene product from transcript CG31810-RA
	1637063_at	6.27	4.39	3.68	0.0005	0.2004	CG33099	CG33099 gene product from transcript CG33099-RA					1637063_at	6	4.39	3.05	0.0008	0.3257	CG33099	CG33099 gene product from transcript CG33099-RA
	1628002_at	3.78	0	13.75	0.0006	0.2004	CG33986	CG33986 gene product from transcript CG33986-RB					1628002_at	1.89	0	3.71	0.0498	1	CG33986	CG33986 gene product from transcript CG33986-RB
	1634750_at	0	2.8	-6.95	0.0312	0.9875	CG34033	CG34033 gene product from transcript CG34033-RA					1634750_at	0	2.8	-6.95	0.0099	0.9614	CG34033	CG34033 gene product from transcript CG34033-RA
	1639307_at	8.96	10.22	-2.39	3.56e-08	0.0003	CG42375; CG9288; DyakGE26300	CG42375 gene product from transcript CG42375-RA; CG9288 gene product from transcript CG9288-RA; CG9288					1639307_at	9.1	10.22	-2.17	1.18e-07	0.0011	CG42375; CG9288; DyakGE26300	CG42375 gene product from transcript CG42375-RA; CG9288 gene product from transcript CG9288-RA; CG9288
	1641522_at	3.59	0.38	9.27	0.0016	0.3852	CG43089	CG43089 gene product from transcript CG43089-RC					1641522_at	2.82	0.38	5.45	0.0063	0.8361	CG43089	CG43089 gene product from transcript CG43089-RC
	1636657_at	3.5	0.87	6.18	0.0001	0.0844	CheA87a	Chemosensory protein A 87a					1636657_at	2.55	0.87	3.2	0.0078	0.9242	CheA87a	Chemosensory protein A 87a
	1631345_at	3.05	1.72	2.53	0.0381	1	CrebB	Cyclic-AMP response element binding protein B					1631345_at	3.99	1.72	4.85	0.0073	0.912	CrebB	Cyclic-AMP response element binding protein B
	1626088_at	9.13	3.59	46.44	3.49e-06	0.0066	DyakGE14518; Zip102B	CG2177; Zinc/iron regulated transporter-related protein 102B					1626088_at	9.95	3.59	81.81	6.27e-07	0.003	DyakGE14518; Zip102B	CG2177; Zinc/iron regulated transporter-related protein 102B
	1636042_at	3.93	0	15.26	0.0205	0.9014	Gr23a	Gustatory receptor 23a					1636042_at	3.34	0	10.11	0.011	0.9727	Gr23a	Gustatory receptor 23a
	1636055_at	3.95	8.65	-26.03	0.0004	0.1938	Hsc70-2	Heat shock protein cognate 2					1636055_at	3.7	8.65	-30.91	3.87e-05	0.0565	Hsc70-2	Heat shock protein cognate 2
	1633211_a_at	6.3	7.06	-1.7	0.0395	1	mtsh	mitoshell					1633211_a_at	6.18	7.06	-1.84	0.0299	1	mtsh	mitoshell
	1634517_at	3.33	0.06	9.67	0.0038	0.5169	Or46a	Odorant receptor 46a					1634517_at	3	0.06	7.71	0.0155	1	Or46a	Odorant receptor 46a
	1631260_at	3.12	0	8.7	0.0478	1	Or56a	Odorant receptor 56a					1631260_at	2.54	0	5.81	0.0205	1	Or56a	Odorant receptor 56a
	1640576_a_at	2.31	0.48	3.57	0.0251	0.9332	osk	oskar					1640576_a_at	2.57	0.48	4.27	0.0108	0.9727	osk	oskar
	1630017_at	3.92	2.48	2.71	0.0133	0.7815	Ptp99A	Protein tyrosine phosphatase 99A					1630017_at	3.9	2.48	2.67	0.0447	1	Ptp99A	Protein tyrosine phosphatase 99A
	1632805_at	4.4	1.87	5.77	0.0026	0.4381	Rcd-1r	Rcd-1 related					1632805_at	4.13	1.87	4.8	0.0039	0.6648	Rcd-1r	Rcd-1 related
	1640167_s_at	9.05	10.17	-2.16	0.0006	0.2004	RhoU; Tequila	CG34104 gene product from transcript CG34104-RB; CG4821 gene product from transcript CG4821-RG					1640167_s_at	8.67	10.17	-2.82	6.09e-05	0.0769	RhoU; Tequila	CG34104 gene product from transcript CG34104-RB; CG4821 gene product from transcript CG4821-RG
	1633905_at	8.73	7.07	3.17	1.8e-05	0.0207	RpL28; snoRNA:Or-CD12	Ribosomal protein L28; ncRNA					1633905_at	8.42	7.07	2.54	3.26e-05	0.0561	RpL28; snoRNA:Or-CD12	Ribosomal protein L28; ncRNA
	1633485_at	3.78	0.65	8.78	0.0002	0.1267	sens-2	senseless-2					1633485_at	3.6	0.65	7.77	0.0002	0.1912	sens-2	senseless-2
	1630913_at	4.55	3.31	2.37	0.0022	0.4003	Shroom	CG34379 gene product from transcript CG34379-RH					1630913_at	4.28	3.31	1.96	0.0259	1	Shroom	CG34379 gene product from transcript CG34379-RH
	1636591_at	5.82	3.19	6.16	3.19e-05	0.0318	SkpB	SKP1-related B					1636591_at	4.67	3.19	2.79	0.0037	0.6648	SkpB	SKP1-related B
	1634102_at	3.14	0.3	7.15	0.0247	0.9327	sls	sallimus					1634102_at	3.38	0.3	8.44	0.045	1	sls	sallimus
	1639223_a_at	4.91	4.19	1.64	0.0252	0.9332	sr	stripe					1639223_a_at	5.13	4.19	1.91	0.0054	0.7796	sr	stripe
	1633285_at	10.72	5.92	27.8	1e-09	1.9e-05	y	yellow					1633285_at	6.88	5.92	1.94	0.0062	0.83	y	yellow
	1630133_at	3.24	0.22	8.1	0.0459	1	zen2	zerknullt-related					1630133_at	2.31	0.22	4.27	0.0406	1	zen2	zerknullt-related
