# Supplementary material for: Ras-ERK-ETS inhibition alleviates neuronal mitochondrial dysfunction by reprogramming mitochondrial retrograde signaling
Source: PLoS Genet. 2018 Jul 30;14(7):e1007567. doi: 10.1371/journal.pgen.1007567 (PMC6085068; doi:10.1371/journal.pgen.1007567)
Supplement: S14 Table — (XLSX) [file pgen.1007567.s022.xlsx]

## Sheet: PntGO
Annotation Cluster 1	Enrichment Score: 1.4364831923947534
Category	Term	Count	%	PValue	Genes	List Total	Pop Hits	Pop Total	Fold Enrichment	Bonferroni	Benjamini	FDR
GOTERM_MF_DIRECT	GO:0004252~serine-type endopeptidase activity	7	8.53659	0.00242258	FBGN0031031, FBGN0038014, FBGN0023479, FBGN0035670, FBGN0039703, FBGN0000533, FBGN0040341	47	280	9284	4.9383	0.160238	0.160238	2.49306
INTERPRO	IPR001314:Peptidase S1A, chymotrypsin-type	6	7.31707	0.00930193	FBGN0038014, FBGN0023479, FBGN0035670, FBGN0039703, FBGN0000533, FBGN0040341	63	229	10984	4.5681	0.722054	0.722054	10.403
INTERPRO	IPR001254:Peptidase S1	6	7.31707	0.0147654	FBGN0038014, FBGN0023479, FBGN0035670, FBGN0039703, FBGN0000533, FBGN0040341	63	257	10984	4.07041	0.869704	0.639034	16.0416
INTERPRO	IPR009003:Trypsin-like cysteine/serine peptidase domain	6	7.31707	0.0161675	FBGN0038014, FBGN0023479, FBGN0035670, FBGN0039703, FBGN0000533, FBGN0040341	63	263	10984	3.97755	0.892799	0.524957	17.4353
INTERPRO	IPR018114:Peptidase S1, trypsin family, active site	5	6.09756	0.0207212	FBGN0038014, FBGN0023479, FBGN0035670, FBGN0039703, FBGN0000533	63	186	10984	4.68681	0.943224	0.511863	21.8171
SMART	SM00020:Tryp_SPc	6	7.31707	0.0250121	FBGN0038014, FBGN0023479, FBGN0035670, FBGN0039703, FBGN0000533, FBGN0040341	36	252	5218	3.45106	0.608284	0.608284	20.3433
GOTERM_BP_DIRECT	GO:0006508~proteolysis	7	8.53659	0.0305164	FBGN0038014, FBGN0023479, FBGN0035670, FBGN0039703, FBGN0000533, FBGN0036186, FBGN0040341	56	475	10996	2.89368	0.996449	0.996449	31.7809
UP_KEYWORDS	Hydrolase	15	18.2927	0.0712752	FBGN0031031, FBGN0023479, FBGN0032520, FBGN0033943, FBGN0010549, FBGN0031952, FBGN0036186, FBGN0038014, FBGN0035670, FBGN0034225, FBGN0039703, FBGN0000533, FBGN0004369, FBGN0032382, FBGN0040341	82	1581	13921	1.6107	0.993449	0.919061	53.2663
UP_KEYWORDS	Serine protease	3	3.65854	0.210768	FBGN0023479, FBGN0035670, FBGN0000533	82	147	13921	3.46466	1	0.899673	91.2406
UP_KEYWORDS	Disulfide bond	6	7.31707	0.350704	FBGN0038014, FBGN0086906, FBGN0023479, FBGN0035670, FBGN0039703, FBGN0000533	82	670	13921	1.52031	1	0.946959	98.8239
UP_KEYWORDS	Protease	4	4.87805	0.352503	FBGN0023479, FBGN0035670, FBGN0000533, FBGN0036186	82	362	13921	1.87589	1	0.931906	98.8569
Annotation Cluster 2	Enrichment Score: 1.1390250229719705
Category	Term	Count	%	PValue	Genes	List Total	Pop Hits	Pop Total	Fold Enrichment	Bonferroni	Benjamini	FDR
GOTERM_CC_DIRECT	GO:0005576~extracellular region	8	9.7561	0.0158061	FBGN0023479, FBGN0004034, FBGN0038142, FBGN0053986, FBGN0037650, FBGN0000533, FBGN0038126, FBGN0037487	49	556	10026	2.94406	0.563287	0.563287	14.3407
GOTERM_BP_DIRECT	GO:0006030~chitin metabolic process	3	3.65854	0.087662	FBGN0023479, FBGN0053986, FBGN0037487	56	99	10996	5.95022	1	0.984615	67.766
SMART	SM00494:ChtBD2	3	3.65854	0.0977574	FBGN0023479, FBGN0053986, FBGN0037487	36	79	5218	5.50422	0.977769	0.850899	60.2954
INTERPRO	IPR002557:Chitin binding domain	3	3.65854	0.120319	FBGN0023479, FBGN0053986, FBGN0037487	63	106	10984	4.93441	1	0.94645	77.8389
GOTERM_MF_DIRECT	GO:0008061~chitin binding	3	3.65854	0.12381	FBGN0023479, FBGN0053986, FBGN0037487	47	123	9284	4.81785	0.999926	0.907367	74.7351
Annotation Cluster 3	Enrichment Score: 0.4771875486082866
Category	Term	Count	%	PValue	Genes	List Total	Pop Hits	Pop Total	Fold Enrichment	Bonferroni	Benjamini	FDR
GOTERM_MF_DIRECT	GO:0046872~metal ion binding	7	8.53659	0.103084	FBGN0053099, FBGN0051632, FBGN0085413, FBGN0036791, FBGN0034225, FBGN0030009, FBGN0003499	47	656	9284	2.10781	0.999604	0.98009	67.7741
INTERPRO	IPR007087:Zinc finger, C2H2	4	4.87805	0.229118	FBGN0051632, FBGN0036791, FBGN0030009, FBGN0003499	63	293	10984	2.38019	1	0.99386	95.3049
INTERPRO	IPR013087:Zinc finger C2H2-type/integrase DNA-binding domain	3	3.65854	0.363768	FBGN0051632, FBGN0030009, FBGN0003499	63	225	10984	2.32466	1	0.998975	99.5083
INTERPRO	IPR015880:Zinc finger, C2H2-like	3	3.65854	0.45473	FBGN0051632, FBGN0030009, FBGN0003499	63	271	10984	1.93007	1	0.999754	99.9198
SMART	SM00355:ZnF_C2H2	3	3.65854	0.549646	FBGN0051632, FBGN0030009, FBGN0003499	36	271	5218	1.60455	1	0.999947	99.9225
GOTERM_MF_DIRECT	GO:0003676~nucleic acid binding	3	3.65854	0.638212	FBGN0051632, FBGN0030009, FBGN0003499	47	432	9284	1.37175	1	0.999971	99.9975
Annotation Cluster 4	Enrichment Score: 0.455786997467359
Category	Term	Count	%	PValue	Genes	List Total	Pop Hits	Pop Total	Fold Enrichment	Bonferroni	Benjamini	FDR
GOTERM_MF_DIRECT	GO:0004984~olfactory receptor activity	3	3.65854	0.117273	FBGN0041248, FBGN0034473, FBGN0026388	47	119	9284	4.9798	0.999874	0.949901	72.7028
GOTERM_CC_DIRECT	GO:0005886~plasma membrane	7	8.53659	0.170964	FBGN0261873, FBGN0041248, FBGN0004369, FBGN0034473, FBGN0036186, FBGN0085408, FBGN0026388	49	786	10026	1.82225	0.999942	0.992363	83.8234
UP_SEQ_FEATURE	topological domain:Extracellular	4	4.87805	0.295596	FBGN0041248, FBGN0004369, FBGN0034473, FBGN0026388	20	312	3113	1.99551	1	1	98.3734
UP_KEYWORDS	Transducer	3	3.65854	0.379697	FBGN0041248, FBGN0034473, FBGN0026388	82	226	13921	2.25356	1	0.933203	99.2649
UP_SEQ_FEATURE	topological domain:Cytoplasmic	4	4.87805	0.443967	FBGN0041248, FBGN0004369, FBGN0034473, FBGN0026388	20	397	3113	1.56826	1	1	99.8991
UP_SEQ_FEATURE	transmembrane region	5	6.09756	0.463466	FBGN0041248, FBGN0010549, FBGN0004369, FBGN0034473, FBGN0026388	20	566	3113	1.375	1	1	99.9337
UP_KEYWORDS	Cell membrane	3	3.65854	0.668457	FBGN0041248, FBGN0034473, FBGN0026388	82	391	13921	1.30257	1	0.993294	99.9988
UP_KEYWORDS	Receptor	3	3.65854	0.729497	FBGN0041248, FBGN0034473, FBGN0026388	82	439	13921	1.16015	1	0.994646	99.9999
Annotation Cluster 5	Enrichment Score: 0.3715445080569888
Category	Term	Count	%	PValue	Genes	List Total	Pop Hits	Pop Total	Fold Enrichment	Bonferroni	Benjamini	FDR
UP_KEYWORDS	Oxidoreductase	6	7.31707	0.271519	FBGN0053099, FBGN0032614, FBGN0038681, FBGN0261445, FBGN0051810, FBGN0263392	82	601	13921	1.69486	1	0.932305	96.1577
UP_KEYWORDS	Iron	3	3.65854	0.3012	FBGN0053099, FBGN0038681, FBGN0263392	82	189	13921	2.69473	1	0.933319	97.4954
UP_KEYWORDS	Metal-binding	4	4.87805	0.939099	FBGN0053099, FBGN0038681, FBGN0085413, FBGN0263392	82	1008	13921	0.673684	1	0.99964	100
Annotation Cluster 6	Enrichment Score: 0.29789908311576085
Category	Term	Count	%	PValue	Genes	List Total	Pop Hits	Pop Total	Fold Enrichment	Bonferroni	Benjamini	FDR
UP_SEQ_FEATURE	transmembrane region	5	6.09756	0.463466	FBGN0041248, FBGN0010549, FBGN0004369, FBGN0034473, FBGN0026388	20	566	3113	1.375	1	1	99.9337
UP_SEQ_FEATURE	glycosylation site:N-linked (GlcNAc...)	4	4.87805	0.488036	FBGN0004034, FBGN0010549, FBGN0004369, FBGN0026388	20	423	3113	1.47187	1	1	99.9618
UP_KEYWORDS	Glycoprotein	4	4.87805	0.56472	FBGN0004034, FBGN0010549, FBGN0004369, FBGN0026388	82	503	13921	1.35005	1	0.987103	99.9808
Annotation Cluster 7	Enrichment Score: 0.15839170085852464
Category	Term	Count	%	PValue	Genes	List Total	Pop Hits	Pop Total	Fold Enrichment	Bonferroni	Benjamini	FDR
GOTERM_MF_DIRECT	GO:0043565~sequence-specific DNA binding	3	3.65854	0.376054	FBGN0004054, FBGN0004053, FBGN0265784	47	263	9284	2.25322	1	0.996518	99.2625
GOTERM_BP_DIRECT	GO:0006351~transcription, DNA-templated	3	3.65854	0.565751	FBGN0004054, FBGN0004053, FBGN0265784	56	376	10996	1.56668	1	1	99.9966
UP_KEYWORDS	Transcription regulation	3	3.65854	0.701509	FBGN0004054, FBGN0004053, FBGN0265784	82	416	13921	1.22429	1	0.994132	99.9996
UP_KEYWORDS	Transcription	3	3.65854	0.732982	FBGN0004054, FBGN0004053, FBGN0265784	82	442	13921	1.15227	1	0.991136	99.9999
UP_KEYWORDS	DNA-binding	3	3.65854	0.823624	FBGN0004054, FBGN0004053, FBGN0265784	82	535	13921	0.951972	1	0.997259	100
GOTERM_CC_DIRECT	GO:0005634~nucleus	7	8.53659	0.894586	FBGN0261445, FBGN0004054, FBGN0032089, FBGN0263392, FBGN0004053, FBGN0265784, FBGN0031952	49	1832	10026	0.781815	1	1	100
UP_KEYWORDS	Nucleus	4	4.87805	0.965839	FBGN0086906, FBGN0004054, FBGN0004053, FBGN0265784	82	1134	13921	0.59883	1	0.999636	100
Annotation Cluster 8	Enrichment Score: 0.1177928816588155
Category	Term	Count	%	PValue	Genes	List Total	Pop Hits	Pop Total	Fold Enrichment	Bonferroni	Benjamini	FDR
UP_KEYWORDS	Nucleotide-binding	5	6.09756	0.587708	FBGN0001217, FBGN0085413, FBGN0034225, FBGN0010549, FBGN0003885	82	701	13921	1.2109	1	0.986479	99.989
UP_KEYWORDS	ATP-binding	3	3.65854	0.841366	FBGN0001217, FBGN0085413, FBGN0010549	82	558	13921	0.912733	1	0.996623	100
GOTERM_MF_DIRECT	GO:0005524~ATP binding	3	3.65854	0.896344	FBGN0001217, FBGN0085413, FBGN0010549	47	751	9284	0.789076	1	1	100
Annotation Cluster 9	Enrichment Score: 0.09526463777440836
Category	Term	Count	%	PValue	Genes	List Total	Pop Hits	Pop Total	Fold Enrichment	Bonferroni	Benjamini	FDR
UP_SEQ_FEATURE	transmembrane region	5	6.09756	0.463466	FBGN0041248, FBGN0010549, FBGN0004369, FBGN0034473, FBGN0026388	20	566	3113	1.375	1	1	99.9337
GOTERM_CC_DIRECT	GO:0016021~integral component of membrane	12	14.6341	0.830309	FBGN0032614, FBGN0030001, FBGN0038448, FBGN0039902, FBGN0038983, FBGN0051810, FBGN0051157, FBGN0041248, FBGN0010549, FBGN0004369, FBGN0034473, FBGN0026388	49	2814	10026	0.872547	1	1	100
UP_KEYWORDS	Transmembrane helix	13	15.8537	0.949752	FBGN0032614, FBGN0030001, FBGN0038448, FBGN0039902, FBGN0038983, FBGN0051810, FBGN0051157, FBGN0041248, FBGN0033943, FBGN0010549, FBGN0004369, FBGN0034473, FBGN0026388	82	2985	13921	0.739359	1	0.999707	100
UP_KEYWORDS	Transmembrane	13	15.8537	0.950529	FBGN0032614, FBGN0030001, FBGN0038448, FBGN0039902, FBGN0038983, FBGN0051810, FBGN0051157, FBGN0041248, FBGN0033943, FBGN0010549, FBGN0004369, FBGN0034473, FBGN0026388	82	2990	13921	0.738123	1	0.999615	100
UP_KEYWORDS	Membrane	14	17.0732	0.961265	FBGN0032614, FBGN0038681, FBGN0038448, FBGN0051810, FBGN0041248, FBGN0010549, FBGN0033943, FBGN0034473, FBGN0030001, FBGN0039902, FBGN0038983, FBGN0051157, FBGN0004369, FBGN0026388	82	3266	13921	0.727727	1	0.999628	100

## Sheet: AopGO
Annotation Cluster 1	Enrichment Score: 1.8682834324707907
Category	Term	Count	%	PValue	Genes	List Total	Pop Hits	Pop Total	Fold Enrichment	Bonferroni	Benjamini	FDR
GOTERM_CC_DIRECT	GO:0005576~extracellular region	9	11.5385	0.00655544	FBGN0037589, FBGN0263289, FBGN0023479, FBGN0004034, FBGN0038142, FBGN0053986, FBGN0031414, FBGN0037488, FBGN0037487	52	556	10026	3.12099	0.326065	0.326065	6.37874
GOTERM_BP_DIRECT	GO:0006030~chitin metabolic process	4	5.12821	0.0113731	FBGN0023479, FBGN0053986, FBGN0037488, FBGN0037487	53	99	10996	8.38269	0.898496	0.898496	13.3564
SMART	SM00494:ChtBD2	4	5.12821	0.0120835	FBGN0023479, FBGN0053986, FBGN0037488, FBGN0037487	33	79	5218	8.00614	0.377572	0.377572	10.4664
INTERPRO	IPR002557:Chitin binding domain	4	5.12821	0.0209816	FBGN0023479, FBGN0053986, FBGN0037488, FBGN0037487	62	106	10984	6.68533	0.952806	0.952806	22.2313
GOTERM_MF_DIRECT	GO:0008061~chitin binding	4	5.12821	0.0241029	FBGN0023479, FBGN0053986, FBGN0037488, FBGN0037487	48	123	9284	6.28997	0.800168	0.41536	22.0776
Annotation Cluster 2	Enrichment Score: 1.3520903796698398
Category	Term	Count	%	PValue	Genes	List Total	Pop Hits	Pop Total	Fold Enrichment	Bonferroni	Benjamini	FDR
UP_SEQ_FEATURE	topological domain:Extracellular	7	8.97436	0.00847302	FBGN0052475, FBGN0041248, FBGN0036080, FBGN0004369, FBGN0034473, FBGN0031414, FBGN0026388	20	312	3113	3.49215	0.770552	0.770552	9.88796
UP_KEYWORDS	Olfaction	4	5.12821	0.0116155	FBGN0263289, FBGN0036080, FBGN0034473, FBGN0026388	78	85	13921	8.39879	0.593279	0.362253	11.5973
GOTERM_MF_DIRECT	GO:0005549~odorant binding	4	5.12821	0.0188644	FBGN0037589, FBGN0036080, FBGN0034473, FBGN0026388	48	112	9284	6.90774	0.715478	0.715478	17.6935
UP_KEYWORDS	Cell membrane	7	8.97436	0.0210288	FBGN0260003, FBGN0263289, FBGN0052475, FBGN0041248, FBGN0036080, FBGN0034473, FBGN0026388	78	391	13921	3.19519	0.805337	0.420446	20.0871
GOTERM_MF_DIRECT	GO:0004984~olfactory receptor activity	4	5.12821	0.0221156	FBGN0041248, FBGN0036080, FBGN0034473, FBGN0026388	48	119	9284	6.5014	0.771453	0.521934	20.4398
UP_SEQ_FEATURE	topological domain:Cytoplasmic	7	8.97436	0.0262087	FBGN0052475, FBGN0041248, FBGN0036080, FBGN0004369, FBGN0034473, FBGN0031414, FBGN0026388	20	397	3113	2.74446	0.989894	0.783795	27.7446
UP_KEYWORDS	Transducer	5	6.41026	0.0364929	FBGN0052475, FBGN0041248, FBGN0036080, FBGN0034473, FBGN0026388	78	226	13921	3.94855	0.942875	0.511115	32.4446
GOTERM_CC_DIRECT	GO:0032590~dendrite membrane	3	3.84615	0.0418644	FBGN0036080, FBGN0034473, FBGN0026388	52	64	10026	9.03786	0.923155	0.574853	34.8571
UP_SEQ_FEATURE	transmembrane region	8	10.2564	0.0426324	FBGN0052475, FBGN0041248, FBGN0036080, FBGN0004369, FBGN0034473, FBGN0031414, FBGN0005564, FBGN0026388	20	566	3113	2.2	0.999467	0.778525	41.3211
INTERPRO	IPR004117:Olfactory receptor, Drosophila	3	3.84615	0.0437118	FBGN0036080, FBGN0034473, FBGN0026388	62	60	10984	8.85806	0.998398	0.882979	41.1379
GOTERM_BP_DIRECT	GO:0050911~detection of chemical stimulus involved in sensory perception of smell	3	3.84615	0.0454371	FBGN0036080, FBGN0034473, FBGN0026388	53	72	10996	8.64465	0.999909	0.844338	44.1696
UP_KEYWORDS	Sensory transduction	4	5.12821	0.0463291	FBGN0263289, FBGN0036080, FBGN0034473, FBGN0026388	78	145	13921	4.92343	0.974077	0.518344	39.3763
GOTERM_BP_DIRECT	GO:0007608~sensory perception of smell	3	3.84615	0.0465786	FBGN0263289, FBGN0036080, FBGN0026388	53	73	10996	8.52623	0.999928	0.796063	45.0007
UP_KEYWORDS	Receptor	6	7.69231	0.0956363	FBGN0052475, FBGN0035331, FBGN0041248, FBGN0036080, FBGN0034473, FBGN0026388	78	439	13921	2.43929	0.999565	0.619984	65.3747
GOTERM_CC_DIRECT	GO:0005886~plasma membrane	8	10.2564	0.101332	FBGN0052475, FBGN0041248, FBGN0036080, FBGN0004369, FBGN0034473, FBGN0005564, FBGN0085408, FBGN0026388	52	786	10026	1.96242	0.998356	0.798633	65.7243
UP_SEQ_FEATURE	glycosylation site:N-linked (GlcNAc...)	6	7.69231	0.104285	FBGN0004034, FBGN0052475, FBGN0004369, FBGN0031414, FBGN0005564, FBGN0026388	20	423	3113	2.2078	1	0.934248	74.0131
UP_KEYWORDS	Glycoprotein	6	7.69231	0.145516	FBGN0004034, FBGN0052475, FBGN0004369, FBGN0031414, FBGN0005564, FBGN0026388	78	503	13921	2.12892	0.999994	0.739572	80.9702
UP_SEQ_FEATURE	signal peptide	4	5.12821	0.494702	FBGN0004034, FBGN0052475, FBGN0004369, FBGN0004430	20	427	3113	1.45808	1	0.999998	99.9764
Annotation Cluster 3	Enrichment Score: 1.0720419338712568
Category	Term	Count	%	PValue	Genes	List Total	Pop Hits	Pop Total	Fold Enrichment	Bonferroni	Benjamini	FDR
INTERPRO	IPR007110:Immunoglobulin-like domain	4	5.12821	0.0389805	FBGN0036145, FBGN0086906, FBGN0004369, FBGN0083949	62	135	10984	5.24922	0.996738	0.942889	37.5905
INTERPRO	IPR013783:Immunoglobulin-like fold	4	5.12821	0.075177	FBGN0036145, FBGN0086906, FBGN0004369, FBGN0083949	62	177	10984	4.00364	0.999987	0.940006	60.4135
INTERPRO	IPR003598:Immunoglobulin subtype 2	3	3.84615	0.122631	FBGN0036145, FBGN0086906, FBGN0083949	62	109	10984	4.876	1	0.956711	78.8018
SMART	SM00408:IGc2	3	3.84615	0.143318	FBGN0036145, FBGN0086906, FBGN0083949	33	109	5218	4.35196	0.997601	0.951024	75.5057
Annotation Cluster 4	Enrichment Score: 0.9445505398324341
Category	Term	Count	%	PValue	Genes	List Total	Pop Hits	Pop Total	Fold Enrichment	Bonferroni	Benjamini	FDR
UP_KEYWORDS	Alternative splicing	10	12.8205	0.00786995	FBGN0260003, FBGN0263289, FBGN0086906, FBGN0041248, FBGN0265784, FBGN0004369, FBGN0005564, FBGN0085408, FBGN0003015, FBGN0026388	78	631	13921	2.82844	0.45577	0.45577	7.99811
UP_SEQ_FEATURE	splice variant	9	11.5385	0.0203618	FBGN0260003, FBGN0263289, FBGN0086906, FBGN0041248, FBGN0265784, FBGN0004369, FBGN0031414, FBGN0085408, FBGN0003015	20	610	3113	2.29648	0.971531	0.831274	22.2534
UP_SEQ_FEATURE	compositionally biased region:Gln-rich	4	5.12821	0.0705152	FBGN0260003, FBGN0263289, FBGN0086906, FBGN0004369	20	160	3113	3.89125	0.999997	0.878572	59.1288
UP_KEYWORDS	Cytoplasm	5	6.41026	0.482291	FBGN0260003, FBGN0263289, FBGN0086906, FBGN0003885, FBGN0085408	78	646	13921	1.38138	1	0.973241	99.9037
UP_KEYWORDS	Coiled coil	10	12.8205	0.526949	FBGN0260003, FBGN0263289, FBGN0086906, FBGN0031785, FBGN0038909, FBGN0265784, FBGN0004369, FBGN0083949, FBGN0085408, FBGN0003499	78	1594	13921	1.11966	1	0.978562	99.9628
UP_KEYWORDS	Phosphoprotein	5	6.41026	0.749113	FBGN0260003, FBGN0263289, FBGN0265784, FBGN0085408, FBGN0003015	78	909	13921	0.981707	1	0.997302	100
Annotation Cluster 5	Enrichment Score: 0.7295131156909288
Category	Term	Count	%	PValue	Genes	List Total	Pop Hits	Pop Total	Fold Enrichment	Bonferroni	Benjamini	FDR
GOTERM_MF_DIRECT	GO:0004252~serine-type endopeptidase activity	5	6.41026	0.0524636	FBGN0031031, FBGN0023479, FBGN0035670, FBGN0039568, FBGN0040341	48	280	9284	3.45387	0.971468	0.589009	42.3622
INTERPRO	IPR001314:Peptidase S1A, chymotrypsin-type	4	5.12821	0.1342	FBGN0023479, FBGN0035670, FBGN0039568, FBGN0040341	62	229	10984	3.09452	1	0.948408	81.8891
INTERPRO	IPR001254:Peptidase S1	4	5.12821	0.171037	FBGN0023479, FBGN0035670, FBGN0039568, FBGN0040341	62	257	10984	2.75737	1	0.965831	89.1844
INTERPRO	IPR009003:Trypsin-like cysteine/serine peptidase domain	4	5.12821	0.179289	FBGN0023479, FBGN0035670, FBGN0039568, FBGN0040341	62	263	10984	2.69447	1	0.957631	90.3943
GOTERM_BP_DIRECT	GO:0006508~proteolysis	5	6.41026	0.186039	FBGN0023479, FBGN0035670, FBGN0039568, FBGN0052369, FBGN0040341	53	475	10996	2.18391	1	0.994178	92.4228
SMART	SM00020:Tryp_SPc	4	5.12821	0.19927	FBGN0023479, FBGN0035670, FBGN0039568, FBGN0040341	33	252	5218	2.50986	0.999828	0.944369	86.7472
INTERPRO	IPR018114:Peptidase S1, trypsin family, active site	3	3.84615	0.276474	FBGN0023479, FBGN0035670, FBGN0039568	62	186	10984	2.85744	1	0.990535	97.8447
UP_KEYWORDS	Hydrolase	9	11.5385	0.659083	FBGN0031031, FBGN0023479, FBGN0035670, FBGN0051477, FBGN0039568, FBGN0033943, FBGN0004369, FBGN0004430, FBGN0040341	78	1581	13921	1.01598	1	0.992359	99.9988
Annotation Cluster 6	Enrichment Score: 0.4389004134903772
Category	Term	Count	%	PValue	Genes	List Total	Pop Hits	Pop Total	Fold Enrichment	Bonferroni	Benjamini	FDR
UP_KEYWORDS	Membrane	21	26.9231	0.342094	FBGN0035331, FBGN0051810, FBGN0041248, FBGN0033943, FBGN0031414, FBGN0083949, FBGN0034473, FBGN0005564, FBGN0034560, FBGN0020521, FBGN0260003, FBGN0263289, FBGN0083945, FBGN0052475, FBGN0039902, FBGN0038983, FBGN0051157, FBGN0036080, FBGN0004369, FBGN0026388, FBGN0036670	78	3266	13921	1.14757	1	0.946649	98.7935
GOTERM_CC_DIRECT	GO:0016021~integral component of membrane	17	21.7949	0.348424	FBGN0035331, FBGN0051810, FBGN0041248, FBGN0031414, FBGN0083949, FBGN0034473, FBGN0034560, FBGN0020521, FBGN0083945, FBGN0052475, FBGN0039902, FBGN0038983, FBGN0051157, FBGN0036080, FBGN0004369, FBGN0026388, FBGN0036670	52	2814	10026	1.16479	1	0.994144	98.6335
UP_KEYWORDS	Transmembrane helix	19	24.359	0.382287	FBGN0035331, FBGN0051810, FBGN0041248, FBGN0033943, FBGN0031414, FBGN0083949, FBGN0034473, FBGN0005564, FBGN0034560, FBGN0020521, FBGN0083945, FBGN0052475, FBGN0039902, FBGN0038983, FBGN0051157, FBGN0036080, FBGN0004369, FBGN0026388, FBGN0036670	78	2985	13921	1.13602	1	0.954549	99.3796
UP_KEYWORDS	Transmembrane	19	24.359	0.385261	FBGN0035331, FBGN0051810, FBGN0041248, FBGN0033943, FBGN0031414, FBGN0083949, FBGN0034473, FBGN0005564, FBGN0034560, FBGN0020521, FBGN0083945, FBGN0052475, FBGN0039902, FBGN0038983, FBGN0051157, FBGN0036080, FBGN0004369, FBGN0026388, FBGN0036670	78	2990	13921	1.13412	1	0.943973	99.4104
